# Supplementary material for: Microarray Analysis of lncRNA and mRNA Expression Profiles in Patients with Neuromyelitis Optica
Source: Mol Neurobiol. 2016 Mar 3;54(3):2201–8. doi: 10.1007/s12035-016-9754-0 (PMC5355516; doi:10.1007/s12035-016-9754-0)
Supplement: Supplementary file 1 — GO and pathway analyses of 441 upregulated mRNAs and 302 downregulated mRNAs. (XLS 614 kb) [file 12035_2016_9754_MOESM1_ESM.xls]

## Sheet: GO of upregulated mRNAs
Term	Database	P-Value
cellular response to cytokine stimulus	Gene Ontology	6.09211917193e-06	5.21523
response to lipid	Gene Ontology	6.33318171263e-06	5.19838
response to cytokine	Gene Ontology	1.05308938463e-05	4.97753
immune response	Gene Ontology	2.34852682344e-05	4.6292
cytokine-mediated signaling pathway	Gene Ontology	3.72952397541e-05	4.42835
defense response	Gene Ontology	6.42323293303e-05	4.19225
response to chemical	Gene Ontology	8.1211338537e-05	4.09038
cytokine activity	Gene Ontology	0.00011054762734	3.95645
specific granule	Gene Ontology	0.000157649564453	3.80231
extracellular space	Gene Ontology	0.000166881427912	3.77759
response to organic substance	Gene Ontology	0.000189164613664	3.72316
negative regulation of viral life cycle	Gene Ontology	0.000235240075542	3.62849
negative regulation of viral process	Gene Ontology	0.000261534975738	3.58247
lipopolysaccharide-mediated signaling pathway	Gene Ontology	0.000284365633533	3.54612
response to organic cyclic compound	Gene Ontology	0.000312728887491	3.50483
cellular response to organic substance	Gene Ontology	0.000331506445018	3.47951
response to lipopolysaccharide	Gene Ontology	0.000348147993798	3.45824
chemokine activity	Gene Ontology	0.000356203059791	3.4483
negative regulation of multi-organism process	Gene Ontology	0.000364226899601	3.43863
cellular response to chemical stimulus	Gene Ontology	0.000389006168361	3.41004
response to molecule of bacterial origin	Gene Ontology	0.00048642971637	3.31298
inflammatory response	Gene Ontology	0.0006014323191	3.22081
chemokine receptor binding	Gene Ontology	0.000689409948013	3.16152
response to other organism	Gene Ontology	0.00085129263798	3.06992
response to external biotic stimulus	Gene Ontology	0.00085129263798	3.06992
response to oxygen-containing compound	Gene Ontology	0.000886314608097	3.05241
cellular response to interferon-gamma	Gene Ontology	0.00098564257743	3.00628
lipid localization	Gene Ontology	0.00101206857274	2.99479
response to oleic acid	Gene Ontology	0.00107686615808	2.96784
interleukin-1 binding	Gene Ontology	0.00107686615808	2.96784
response to biotic stimulus	Gene Ontology	0.00125036127847	2.90296
adenylate cyclase-modulating G-protein coupled receptor signaling pathway	Gene Ontology	0.0014597753936	2.83571
cellular response to lipopolysaccharide	Gene Ontology	0.0014597753936	2.83571
system process	Gene Ontology	0.00151096507809	2.82075
cytokine receptor binding	Gene Ontology	0.00155536493326	2.80817
regulation of multi-organism process	Gene Ontology	0.00160220365175	2.79528
mucosal immune response	Gene Ontology	0.00164026730441	2.78509
antimicrobial humoral response	Gene Ontology	0.00177256697631	2.7514
cellular response to molecule of bacterial origin	Gene Ontology	0.00183781189807	2.7357
regulation of symbiosis, encompassing mutualism through parasitism	Gene Ontology	0.00184031591196	2.73511
organ or tissue specific immune response	Gene Ontology	0.00191133980369	2.71866
cellular response to lipid	Gene Ontology	0.00191665898699	2.71746
response to interferon-gamma	Gene Ontology	0.00195785229362	2.70822
neurological system process	Gene Ontology	0.00204523976146	2.68926
lipid transport	Gene Ontology	0.00234282633303	2.63026
modification by host of symbiont morphology or physiology	Gene Ontology	0.00236757952412	2.6257
regulation of interleukin-6 production	Gene Ontology	0.00248421116931	2.60481
innate immune response	Gene Ontology	0.00249332146788	2.60322
xenobiotic catabolic process	Gene Ontology	0.00249625625432	2.60271
receptor inhibitor activity	Gene Ontology	0.00249625625432	2.60271
receptor antagonist activity	Gene Ontology	0.00249625625432	2.60271
eosinophil chemotaxis	Gene Ontology	0.00249625625432	2.60271
response to fungus	Gene Ontology	0.00253331311612	2.59631
immune system process	Gene Ontology	0.00263519753252	2.57919
interferon-gamma-mediated signaling pathway	Gene Ontology	0.00280106988656	2.55268
interaction with symbiont	Gene Ontology	0.00288585562958	2.53973
interleukin-6 production	Gene Ontology	0.00291254462896	2.53573
cellular response to biotic stimulus	Gene Ontology	0.00296426066813	2.52808
response to toxic substance	Gene Ontology	0.00313361301426	2.50395
negative regulation of viral genome replication	Gene Ontology	0.00326712345106	2.48583
behavior	Gene Ontology	0.00356889279501	2.44747
G-protein coupled receptor signaling pathway, coupled to cyclic nucleotide second messenger	Gene Ontology	0.0036834309524	2.43375
response to inorganic substance	Gene Ontology	0.00403742404102	2.3939
G-protein coupled receptor signaling pathway	Gene Ontology	0.00435204584815	2.36131
eosinophil migration	Gene Ontology	0.00446358141965	2.35032
response to external stimulus	Gene Ontology	0.00453401138119	2.34352
cellular response to interleukin-1	Gene Ontology	0.00459020569734	2.33817
cell-cell signaling	Gene Ontology	0.00477576326494	2.32096
adenylate cyclase-activating G-protein coupled receptor signaling pathway	Gene Ontology	0.00483770088217	2.31536
regulation of viral life cycle	Gene Ontology	0.00486547147852	2.31288
response to mercury ion	Gene Ontology	0.00503770566701	2.29777
sensory perception	Gene Ontology	0.00509190031283	2.29312
positive regulation of interleukin-6 production	Gene Ontology	0.00562788926702	2.24965
interleukin-1 receptor binding	Gene Ontology	0.00564388230154	2.24842
cGMP binding	Gene Ontology	0.00564388230154	2.24842
regulation of viral process	Gene Ontology	0.00587860471661	2.23073
CXCR chemokine receptor binding	Gene Ontology	0.00628168615496	2.20192
response to stress	Gene Ontology	0.0065767827205	2.18199
lipid storage	Gene Ontology	0.00679518389522	2.1678
response to fatty acid	Gene Ontology	0.00710770905065	2.14827
regulation of lipopolysaccharide-mediated signaling pathway	Gene Ontology	0.00765049518745	2.11631
negative regulation of osteoclast differentiation	Gene Ontology	0.00838067026917	2.07672
positive regulation of epidermal growth factor receptor signaling pathway	Gene Ontology	0.00838067026917	2.07672
receptor activity	Gene Ontology	0.00860453276031	2.06527
response to bacterium	Gene Ontology	0.00897957472138	2.04674
signaling receptor activity	Gene Ontology	0.00901386799369	2.04509
carboxylic acid transport	Gene Ontology	0.00908568940305	2.04164
positive regulation of ERBB signaling pathway	Gene Ontology	0.00914081230704	2.03902
regulation of bone mineralization	Gene Ontology	0.00916075905182	2.03807
modification of morphology or physiology of other organism involved in symbiotic interaction	Gene Ontology	0.00916075905182	2.03807
positive regulation of behavior	Gene Ontology	0.0092010552036	2.03616
organic acid transport	Gene Ontology	0.0093875467655	2.02745
transmembrane signaling receptor activity	Gene Ontology	0.00971579807823	2.01252
regulation of viral genome replication	Gene Ontology	0.00991397195031	2.00375
amine transport	Gene Ontology	0.00991397195031	2.00375
cellular response to interleukin-6	Gene Ontology	0.00993051616798	2.00303
ovulation	Gene Ontology	0.00993051616798	2.00303
biomineral tissue development	Gene Ontology	0.00995102418964	2.00213
organic hydroxy compound transport	Gene Ontology	0.01038424375	1.98363
response to glucocorticoid	Gene Ontology	0.0104723541647	1.97996
cell surface receptor signaling pathway	Gene Ontology	0.0106922213958	1.97093
innate immune response in mucosa	Gene Ontology	0.0107493806249	1.96862
pyrimidine nucleoside catabolic process	Gene Ontology	0.0107493806249	1.96862
long-chain fatty-acyl-CoA metabolic process	Gene Ontology	0.0107493806249	1.96862
positive regulation of leukocyte chemotaxis	Gene Ontology	0.0111094431154	1.95431
single-organism behavior	Gene Ontology	0.011440936755	1.94154
central nervous system projection neuron axonogenesis	Gene Ontology	0.0115970083234	1.93565
acrosome reaction	Gene Ontology	0.0115970083234	1.93565
regulation of biomineral tissue development	Gene Ontology	0.0119505857302	1.92261
multi-organism reproductive process	Gene Ontology	0.0125272144935	1.90215
monocarboxylic acid transport	Gene Ontology	0.0127328819453	1.89507
response to interleukin-1	Gene Ontology	0.013279130317	1.87683
bile acid and bile salt transport	Gene Ontology	0.0133769831964	1.87364
regulation of sensory perception	Gene Ontology	0.0133769831964	1.87364
regulation of sensory perception of pain	Gene Ontology	0.0133769831964	1.87364
response to interleukin-6	Gene Ontology	0.0133769831964	1.87364
response to stimulus	Gene Ontology	0.0136109361436	1.86611
cellular chemical homeostasis	Gene Ontology	0.0139194644332	1.85638
response to corticosteroid	Gene Ontology	0.0139709332515	1.85477
defense response to fungus	Gene Ontology	0.0143085547327	1.8444
cellular response to stimulus	Gene Ontology	0.0143621010683	1.84278
G-protein coupled receptor activity	Gene Ontology	0.0155134772159	1.80929
cellular response to type I interferon	Gene Ontology	0.015673184406	1.80484
type I interferon signaling pathway	Gene Ontology	0.015673184406	1.80484
response to type I interferon	Gene Ontology	0.0161791433907	1.79104
fatty-acyl-CoA metabolic process	Gene Ontology	0.0162529550318	1.78907
metal ion homeostasis	Gene Ontology	0.0165649640956	1.78081
regulation of cytokine production	Gene Ontology	0.0169137443367	1.77176
modification of morphology or physiology of other organism	Gene Ontology	0.01721833244	1.76401
regulation of leukocyte chemotaxis	Gene Ontology	0.01721833244	1.76401
leukocyte migration	Gene Ontology	0.0177265287296	1.75138
negative regulation of myeloid cell differentiation	Gene Ontology	0.0177515866003	1.75076
cellular response to oxygen-containing compound	Gene Ontology	0.0177587099994	1.75059
leukocyte chemotaxis	Gene Ontology	0.0177596016964	1.75057
viral genome replication	Gene Ontology	0.0182939608705	1.73769
antibacterial humoral response	Gene Ontology	0.0183031934886	1.73747
positive regulation of glucose import	Gene Ontology	0.0183031934886	1.73747
central nervous system neuron axonogenesis	Gene Ontology	0.0183031934886	1.73747
placenta blood vessel development	Gene Ontology	0.0183031934886	1.73747
cell motility	Gene Ontology	0.0188745170338	1.72412
localization of cell	Gene Ontology	0.0188745170338	1.72412
sexual reproduction	Gene Ontology	0.019080585532	1.71941
response to interleukin-4	Gene Ontology	0.0193670764043	1.71294
G-protein coupled receptor binding	Gene Ontology	0.0197488867238	1.70446
sensory perception of pain	Gene Ontology	0.0199758826708	1.69949
ion homeostasis	Gene Ontology	0.0200736854498	1.69737
reproductive process	Gene Ontology	0.0201063684847	1.69667
positive regulation of bone mineralization	Gene Ontology	0.0204563153237	1.68917
negative regulation of cytokine-mediated signaling pathway	Gene Ontology	0.0204563153237	1.68917
cellular response to fatty acid	Gene Ontology	0.0215705498589	1.66614
cell communication	Gene Ontology	0.0219048548678	1.65946
cellular metal ion homeostasis	Gene Ontology	0.0222955454033	1.65178
positive regulation of leukocyte migration	Gene Ontology	0.0223464892581	1.65079
positive regulation of glucose transport	Gene Ontology	0.0227094231477	1.64379
regulation of glycogen metabolic process	Gene Ontology	0.0227094231477	1.64379
response to hormone	Gene Ontology	0.0227938316533	1.64218
locomotion	Gene Ontology	0.0235704061515	1.62763
cell migration	Gene Ontology	0.0237734724558	1.62391
nucleoside catabolic process	Gene Ontology	0.0238725818239	1.6221
pyrimidine-containing compound catabolic process	Gene Ontology	0.0238725818239	1.6221
positive regulation of biomineral tissue development	Gene Ontology	0.0238725818239	1.6221
hormone-mediated signaling pathway	Gene Ontology	0.0242205220788	1.61582
response to hydrogen peroxide	Gene Ontology	0.0248634889255	1.60444
negative regulation of response to cytokine stimulus	Gene Ontology	0.0250596759872	1.60102
cyclic nucleotide binding	Gene Ontology	0.0250596759872	1.60102
regulation of sequence-specific DNA binding transcription factor activity	Gene Ontology	0.0255903321579	1.59192
regulation of ossification	Gene Ontology	0.0256861184262	1.5903
positive regulation of cytokine production	Gene Ontology	0.0258967640127	1.58675
bone mineralization	Gene Ontology	0.0261768260298	1.58208
molecular transducer activity	Gene Ontology	0.0263045248593	1.57997
receptor binding	Gene Ontology	0.0267477267428	1.57271
cation homeostasis	Gene Ontology	0.0269483006731	1.56947
female pregnancy	Gene Ontology	0.0271027257056	1.56699
cholesterol efflux	Gene Ontology	0.0275042883263	1.5606
regulation of cytokine-mediated signaling pathway	Gene Ontology	0.0275266520721	1.56025
receptor regulator activity	Gene Ontology	0.0287611237664	1.54119
negative regulation of myeloid leukocyte differentiation	Gene Ontology	0.0287611237664	1.54119
cytokine production	Gene Ontology	0.0292085514169	1.53449
regulation of polysaccharide metabolic process	Gene Ontology	0.030040529164	1.52229
protein import into nucleus, translocation	Gene Ontology	0.030040529164	1.52229
clathrin-coated endocytic vesicle membrane	Gene Ontology	0.030040529164	1.52229
negative regulation of blood pressure	Gene Ontology	0.030040529164	1.52229
inorganic ion homeostasis	Gene Ontology	0.0302537500523	1.51922
female gamete generation	Gene Ontology	0.0303354578239	1.51805
signal transducer activity	Gene Ontology	0.0303683706225	1.51758
positive regulation of protein serine/threonine kinase activity	Gene Ontology	0.0304757830389	1.51605
regulation of response to cytokine stimulus	Gene Ontology	0.0317942391783	1.49765
cellular cation homeostasis	Gene Ontology	0.0324860762143	1.4883
response to steroid hormone	Gene Ontology	0.0325434163239	1.48754
dendritic spine development	Gene Ontology	0.0326657210853	1.48591
glycosyl compound catabolic process	Gene Ontology	0.0326657210853	1.48591
multi-organism process	Gene Ontology	0.0329154344176	1.4826
circadian rhythm	Gene Ontology	0.0332289572546	1.47848
positive regulation of chemotaxis	Gene Ontology	0.0332891139453	1.4777
negative regulation of DNA binding	Gene Ontology	0.0340108514375	1.46838
regulation of behavior	Gene Ontology	0.0343220108431	1.46443
positive regulation of molecular function	Gene Ontology	0.0344175087259	1.46322
single organism signaling	Gene Ontology	0.0344469533355	1.46285
signaling	Gene Ontology	0.0346151675965	1.46073
triglyceride metabolic process	Gene Ontology	0.0348199438071	1.45817
cellular ion homeostasis	Gene Ontology	0.0363635616646	1.43933
response to endogenous stimulus	Gene Ontology	0.0366081367876	1.43642
organic anion transport	Gene Ontology	0.0366302563232	1.43616
single organism reproductive process	Gene Ontology	0.0367784115448	1.43441
muscle tendon junction	Gene Ontology	0.0370950394929	1.43068
histone demethylase activity (H3-K27 specific)	Gene Ontology	0.0370950394929	1.43068
cellular response to peptidoglycan	Gene Ontology	0.0370950394929	1.43068
DNA cytosine deamination	Gene Ontology	0.0370950394929	1.43068
regulation of phosphate transport	Gene Ontology	0.0370950394929	1.43068
nucleotide-binding oligomerization domain containing 1 signaling pathway	Gene Ontology	0.0370950394929	1.43068
2-acylglycerol O-acyltransferase activity	Gene Ontology	0.0370950394929	1.43068
tyrosine catabolic process	Gene Ontology	0.0370950394929	1.43068
purine nucleobase transport	Gene Ontology	0.0370950394929	1.43068
response to yeast	Gene Ontology	0.0370950394929	1.43068
histone H3-K27 demethylation	Gene Ontology	0.0370950394929	1.43068
iron ion import into cell	Gene Ontology	0.0370950394929	1.43068
acylglycerol acyl-chain remodeling	Gene Ontology	0.0370950394929	1.43068
regulation of interferon-gamma secretion	Gene Ontology	0.0370950394929	1.43068
positive regulation of bone development	Gene Ontology	0.0370950394929	1.43068
negative regulation of urine volume	Gene Ontology	0.0370950394929	1.43068
miRNA catabolic process	Gene Ontology	0.0370950394929	1.43068
negative regulation by host of viral process	Gene Ontology	0.0370950394929	1.43068
chronic inflammatory response to antigenic stimulus	Gene Ontology	0.0370950394929	1.43068
oxalate transport	Gene Ontology	0.0370950394929	1.43068
oogenesis stage	Gene Ontology	0.0370950394929	1.43068
hormone-mediated apoptotic signaling pathway	Gene Ontology	0.0370950394929	1.43068
cellular homeostasis	Gene Ontology	0.0381383107029	1.41864
clathrin-coated endocytic vesicle	Gene Ontology	0.0381725109837	1.41825
RNA polymerase II core promoter sequence-specific DNA binding	Gene Ontology	0.0396007642024	1.4023
phagosome maturation	Gene Ontology	0.0396007642024	1.4023
collagen metabolic process	Gene Ontology	0.0404586606363	1.39299
rhythmic process	Gene Ontology	0.0407742880275	1.38961
positive regulation of fibroblast proliferation	Gene Ontology	0.0410490139124	1.3867
positive regulation of smooth muscle cell proliferation	Gene Ontology	0.0410490139124	1.3867
acylglycerol metabolic process	Gene Ontology	0.0412995468223	1.38405
learning or memory	Gene Ontology	0.0413150688609	1.38389
response to nitrogen compound	Gene Ontology	0.0421120936401	1.37559
potassium channel activity	Gene Ontology	0.0421491968483	1.37521
neutral lipid metabolic process	Gene Ontology	0.0421491968483	1.37521
growth factor receptor binding	Gene Ontology	0.0421491968483	1.37521
positive regulation of phosphate metabolic process	Gene Ontology	0.0422205115063	1.37448
positive regulation of phosphorus metabolic process	Gene Ontology	0.0422205115063	1.37448
signal transduction	Gene Ontology	0.0423056316286	1.3736
long-chain fatty acid transport	Gene Ontology	0.0425169526621	1.37144
positive regulation of acrosome reaction	Gene Ontology	0.043142373444	1.3651
positive regulation of synaptic transmission, cholinergic	Gene Ontology	0.043142373444	1.3651
urea transmembrane transport	Gene Ontology	0.043142373444	1.3651
negative regulation of renal sodium excretion	Gene Ontology	0.043142373444	1.3651
positive regulation of natural killer cell chemotaxis	Gene Ontology	0.043142373444	1.3651
adiponectin-activated signaling pathway	Gene Ontology	0.043142373444	1.3651
eosinophil activation involved in immune response	Gene Ontology	0.043142373444	1.3651
positive regulation of circadian sleep/wake cycle, sleep	Gene Ontology	0.043142373444	1.3651
antral ovarian follicle growth	Gene Ontology	0.043142373444	1.3651
forebrain ventricular zone progenitor cell division	Gene Ontology	0.043142373444	1.3651
bile acid secretion	Gene Ontology	0.043142373444	1.3651
immunoglobulin receptor activity	Gene Ontology	0.043142373444	1.3651
eosinophil mediated immunity	Gene Ontology	0.043142373444	1.3651
negative regulation of dendritic spine development	Gene Ontology	0.043142373444	1.3651
response to norepinephrine	Gene Ontology	0.043142373444	1.3651
astrocyte cell migration	Gene Ontology	0.043142373444	1.3651
positive regulation of glucose import in response to insulin stimulus	Gene Ontology	0.043142373444	1.3651
eosinophil degranulation	Gene Ontology	0.043142373444	1.3651
cellular triglyceride homeostasis	Gene Ontology	0.043142373444	1.3651
regulation of circadian sleep/wake cycle, REM sleep	Gene Ontology	0.043142373444	1.3651
optic nerve morphogenesis	Gene Ontology	0.043142373444	1.3651
negative regulation of glomerular filtration	Gene Ontology	0.043142373444	1.3651
urea transmembrane transporter activity	Gene Ontology	0.043142373444	1.3651
nucleobase transmembrane transporter activity	Gene Ontology	0.043142373444	1.3651
negative regulation of I-kappaB kinase/NF-kappaB signaling	Gene Ontology	0.0440042760724	1.35651
regulation of membrane potential	Gene Ontology	0.0447932259722	1.34879
response to drug	Gene Ontology	0.0448703045193	1.34804
regulation of cellular response to insulin stimulus	Gene Ontology	0.0455106828105	1.34189
regulation of glucose import	Gene Ontology	0.0455106828105	1.34189
regulation of neurological system process	Gene Ontology	0.0455106828105	1.34189
multicellular organismal macromolecule metabolic process	Gene Ontology	0.0456348860447	1.3407
peptide binding	Gene Ontology	0.0457389145201	1.33971
regulation of leukocyte migration	Gene Ontology	0.0465279369897	1.33229
pyrimidine nucleoside metabolic process	Gene Ontology	0.0470358745631	1.32757
regulation of osteoclast differentiation	Gene Ontology	0.0470358745631	1.32757
positive regulation of defense response	Gene Ontology	0.0474208757898	1.32403
negative regulation of hemopoiesis	Gene Ontology	0.0474295795038	1.32395
cell chemotaxis	Gene Ontology	0.0477124490103	1.32137
chemokine-mediated signaling pathway	Gene Ontology	0.0485795560105	1.31355
peroxisomal membrane	Gene Ontology	0.0485795560105	1.31355
microbody membrane	Gene Ontology	0.0485795560105	1.31355
lipid particle	Gene Ontology	0.0485795560105	1.31355
negative regulation of heterotypic cell-cell adhesion	Gene Ontology	0.0491517316277	1.30846
uridylyltransferase activity	Gene Ontology	0.0491517316277	1.30846
regulation of cell-cell adhesion involved in gastrulation	Gene Ontology	0.0491517316277	1.30846
hypothalamus cell differentiation	Gene Ontology	0.0491517316277	1.30846
CCR5 chemokine receptor binding	Gene Ontology	0.0491517316277	1.30846
intracellular cGMP activated cation channel activity	Gene Ontology	0.0491517316277	1.30846
positive regulation of long-term neuronal synaptic plasticity	Gene Ontology	0.0491517316277	1.30846
copper ion import	Gene Ontology	0.0491517316277	1.30846
nucleobase transport	Gene Ontology	0.0491517316277	1.30846
porin activity	Gene Ontology	0.0491517316277	1.30846
response to immune response of other organism involved in symbiotic interaction	Gene Ontology	0.0491517316277	1.30846
negative regulation of smooth muscle cell differentiation	Gene Ontology	0.0491517316277	1.30846
positive regulation of interleukin-6 biosynthetic process	Gene Ontology	0.0491517316277	1.30846
CCR1 chemokine receptor binding	Gene Ontology	0.0491517316277	1.30846
urea transport	Gene Ontology	0.0491517316277	1.30846
circadian sleep/wake cycle, REM sleep	Gene Ontology	0.0491517316277	1.30846
commissural neuron axon guidance	Gene Ontology	0.0491517316277	1.30846
regulation of osteoclast development	Gene Ontology	0.0491517316277	1.30846
regulation of natural killer cell chemotaxis	Gene Ontology	0.0491517316277	1.30846
regulation of skeletal muscle contraction	Gene Ontology	0.0491517316277	1.30846
negative regulation of glutamate secretion	Gene Ontology	0.0491517316277	1.30846
eosinophil activation	Gene Ontology	0.0491517316277	1.30846
voltage-gated potassium channel activity involved in cardiac muscle cell action potential repolarization	Gene Ontology	0.0491517316277	1.30846
response to host immune response	Gene Ontology	0.0491517316277	1.30846
long-chain fatty acid import	Gene Ontology	0.0491517316277	1.30846
secretory granule	Gene Ontology	0.0506920300965	1.29506
regulation of multicellular organismal process	Gene Ontology	0.0507058225062	1.29494
negative regulation of sequence-specific DNA binding transcription factor activity	Gene Ontology	0.0511214330937	1.2914
iron ion transport	Gene Ontology	0.0517212215257	1.28633
positive regulation of cell migration	Gene Ontology	0.0518110510323	1.28558
amide transport	Gene Ontology	0.0529443967802	1.27618
positive regulation of sequence-specific DNA binding transcription factor activity	Gene Ontology	0.0532019340526	1.27407
protein homotetramerization	Gene Ontology	0.0533186296914	1.27312
regulation of locomotion	Gene Ontology	0.0543856876079	1.26452
developmental maturation	Gene Ontology	0.0546256218009	1.2626
opioid receptor activity	Gene Ontology	0.0551233525016	1.25866
response to parathyroid hormone	Gene Ontology	0.0551233525016	1.25866
positive regulation of toll-like receptor 4 signaling pathway	Gene Ontology	0.0551233525016	1.25866
positive regulation of fibroblast migration	Gene Ontology	0.0551233525016	1.25866
cytoplasm organization	Gene Ontology	0.0551233525016	1.25866
iron ion import	Gene Ontology	0.0551233525016	1.25866
intracellular cAMP activated cation channel activity	Gene Ontology	0.0551233525016	1.25866
response to defenses of other organism involved in symbiotic interaction	Gene Ontology	0.0551233525016	1.25866
lung vasculature development	Gene Ontology	0.0551233525016	1.25866
killing by host of symbiont cells	Gene Ontology	0.0551233525016	1.25866
virion binding	Gene Ontology	0.0551233525016	1.25866
membrane repolarization during cardiac muscle cell action potential	Gene Ontology	0.0551233525016	1.25866
axon guidance receptor activity	Gene Ontology	0.0551233525016	1.25866
disruption by host of symbiont cells	Gene Ontology	0.0551233525016	1.25866
complement component C1q binding	Gene Ontology	0.0551233525016	1.25866
cell-cell adhesion involved in gastrulation	Gene Ontology	0.0551233525016	1.25866
pyrimidine nucleobase catabolic process	Gene Ontology	0.0551233525016	1.25866
bone mineralization involved in bone maturation	Gene Ontology	0.0551233525016	1.25866
response to host	Gene Ontology	0.0551233525016	1.25866
I-kappaB/NF-kappaB complex	Gene Ontology	0.0551233525016	1.25866
nucleotide-binding oligomerization domain containing 2 signaling pathway	Gene Ontology	0.0551233525016	1.25866
response to host defenses	Gene Ontology	0.0551233525016	1.25866
multi-multicellular organism process	Gene Ontology	0.0553451306907	1.25692
negative regulation of cell differentiation	Gene Ontology	0.0555645108992	1.2552
positive regulation of cell motility	Gene Ontology	0.0558404305719	1.25305
multicellular organismal metabolic process	Gene Ontology	0.0559256387614	1.25239
response to organonitrogen compound	Gene Ontology	0.0565416711429	1.24763
triglyceride biosynthetic process	Gene Ontology	0.0565651788094	1.24745
amide binding	Gene Ontology	0.0567994444533	1.24566
cellular response to organic cyclic compound	Gene Ontology	0.0576210059712	1.23942
cellular calcium ion homeostasis	Gene Ontology	0.0576210059712	1.23942
interaction with host	Gene Ontology	0.0579053412671	1.23728
response to extracellular stimulus	Gene Ontology	0.0582042516673	1.23505
adenylate cyclase-inhibiting G-protein coupled receptor signaling pathway	Gene Ontology	0.0582137611346	1.23497
glucose import	Gene Ontology	0.0582137611346	1.23497
regulation of I-kappaB kinase/NF-kappaB signaling	Gene Ontology	0.0582741042832	1.23452
detection of stimulus	Gene Ontology	0.0587869947485	1.23072
positive regulation of response to external stimulus	Gene Ontology	0.0590190447488	1.22901
regulation of cellular component movement	Gene Ontology	0.0596106192735	1.22468
acylglycerol biosynthetic process	Gene Ontology	0.0598788475979	1.22273
regulation of amine transport	Gene Ontology	0.0598788475979	1.22273
calcium ion-dependent exocytosis	Gene Ontology	0.0598788475979	1.22273
neutral lipid biosynthetic process	Gene Ontology	0.0598788475979	1.22273
potassium ion transmembrane transporter activity	Gene Ontology	0.0609361340848	1.21513
pre-miRNA processing	Gene Ontology	0.0610574730262	1.21426
L-phenylalanine catabolic process	Gene Ontology	0.0610574730262	1.21426
DNA deamination	Gene Ontology	0.0610574730262	1.21426
cytidine deaminase activity	Gene Ontology	0.0610574730262	1.21426
negative regulation of lipopolysaccharide-mediated signaling pathway	Gene Ontology	0.0610574730262	1.21426
negative regulation of amino acid transport	Gene Ontology	0.0610574730262	1.21426
transmembrane-ephrin receptor activity	Gene Ontology	0.0610574730262	1.21426
response to gravity	Gene Ontology	0.0610574730262	1.21426
negative regulation of transposition	Gene Ontology	0.0610574730262	1.21426
external encapsulating structure	Gene Ontology	0.0610574730262	1.21426
natural killer cell chemotaxis	Gene Ontology	0.0610574730262	1.21426
modulation by host of viral process	Gene Ontology	0.0610574730262	1.21426
regulation of transposition	Gene Ontology	0.0610574730262	1.21426
erythrose 4-phosphate/phosphoenolpyruvate family amino acid catabolic process	Gene Ontology	0.0610574730262	1.21426
cellular potassium ion homeostasis	Gene Ontology	0.0610574730262	1.21426
branching involved in labyrinthine layer morphogenesis	Gene Ontology	0.0610574730262	1.21426
tyrosine metabolic process	Gene Ontology	0.0610574730262	1.21426
nuclear localization sequence binding	Gene Ontology	0.0610574730262	1.21426
negative regulation of ATPase activity	Gene Ontology	0.0610574730262	1.21426
positive regulation of cellular component movement	Gene Ontology	0.0612786781674	1.21269
response to dsRNA	Gene Ontology	0.0615601659164	1.2107
cargo receptor activity	Gene Ontology	0.0615601659164	1.2107
negative regulation of secretion by cell	Gene Ontology	0.0619625750472	1.20787
cognition	Gene Ontology	0.0620493503153	1.20726
regulation of chemotaxis	Gene Ontology	0.062997038888	1.20068
mitochondrial outer membrane	Gene Ontology	0.062997038888	1.20068
blood vessel development	Gene Ontology	0.0645067461924	1.19039
transmembrane receptor protein tyrosine kinase activity	Gene Ontology	0.0649704228074	1.18728
negative regulation of ossification	Gene Ontology	0.0649704228074	1.18728
response to oxidative stress	Gene Ontology	0.065064739676	1.18665
calcium ion homeostasis	Gene Ontology	0.065064739676	1.18665
placenta development	Gene Ontology	0.0661481656521	1.17948
positive regulation of immune system process	Gene Ontology	0.066157019739	1.17942
positive regulation of locomotion	Gene Ontology	0.0663552062888	1.17812
positive regulation of cell proliferation	Gene Ontology	0.0665617104155	1.17678
sterol transport	Gene Ontology	0.0666988305613	1.17588
positive regulation of cAMP biosynthetic process	Gene Ontology	0.0666988305613	1.17588
cholesterol transport	Gene Ontology	0.0666988305613	1.17588
L-phenylalanine metabolic process	Gene Ontology	0.0669543286741	1.17422
nucleobase catabolic process	Gene Ontology	0.0669543286741	1.17422
inorganic ion import into cell	Gene Ontology	0.0669543286741	1.17422
cytidine deamination	Gene Ontology	0.0669543286741	1.17422
hydrolase activity, acting on carbon-nitrogen (but not peptide) bonds, in cyclic amides	Gene Ontology	0.0669543286741	1.17422
positive regulation of osteoblast proliferation	Gene Ontology	0.0669543286741	1.17422
negative regulation of heart rate	Gene Ontology	0.0669543286741	1.17422
low-density lipoprotein receptor activity	Gene Ontology	0.0669543286741	1.17422
fever generation	Gene Ontology	0.0669543286741	1.17422
phospholipase activator activity	Gene Ontology	0.0669543286741	1.17422
erythrose 4-phosphate/phosphoenolpyruvate family amino acid metabolic process	Gene Ontology	0.0669543286741	1.17422
cytidine metabolic process	Gene Ontology	0.0669543286741	1.17422
BH domain binding	Gene Ontology	0.0669543286741	1.17422
cytidine catabolic process	Gene Ontology	0.0669543286741	1.17422
interleukin-6-mediated signaling pathway	Gene Ontology	0.0669543286741	1.17422
opioid receptor signaling pathway	Gene Ontology	0.0669543286741	1.17422
inorganic cation import into cell	Gene Ontology	0.0669543286741	1.17422
oxidoreductase activity, oxidizing metal ions, NAD or NADP as acceptor	Gene Ontology	0.0669543286741	1.17422
multicellular organismal process	Gene Ontology	0.066986146911	1.17402
regulation of cell migration	Gene Ontology	0.0674394301811	1.17109
cell maturation	Gene Ontology	0.0682882864846	1.16565
cellular divalent inorganic cation homeostasis	Gene Ontology	0.0683174964343	1.16547
negative regulation of NF-kappaB transcription factor activity	Gene Ontology	0.0684424084859	1.16467
demethylation	Gene Ontology	0.0684424084859	1.16467
regulation of anatomical structure morphogenesis	Gene Ontology	0.0698551827966	1.1558
amino acid binding	Gene Ontology	0.0702008979026	1.15366
anion transport	Gene Ontology	0.0709604227734	1.14898
reproduction	Gene Ontology	0.0711336271522	1.14793
single-multicellular organism process	Gene Ontology	0.0711531412578	1.14781
chemical homeostasis	Gene Ontology	0.0715257744757	1.14554
maintenance of location	Gene Ontology	0.0716203225681	1.14496
extracellular region	Gene Ontology	0.0720219604201	1.14254
detection of chemical stimulus	Gene Ontology	0.0724911745872	1.13971
opsonization	Gene Ontology	0.0728141534396	1.13778
cellular response to arsenic-containing substance	Gene Ontology	0.0728141534396	1.13778
pyrimidine ribonucleoside catabolic process	Gene Ontology	0.0728141534396	1.13778
water channel activity	Gene Ontology	0.0728141534396	1.13778
alkaloid metabolic process	Gene Ontology	0.0728141534396	1.13778
oligopeptide binding	Gene Ontology	0.0728141534396	1.13778
glycerol transmembrane transporter activity	Gene Ontology	0.0728141534396	1.13778
pyrimidine-containing compound transmembrane transport	Gene Ontology	0.0728141534396	1.13778
one-carbon compound transport	Gene Ontology	0.0728141534396	1.13778
membrane repolarization during action potential	Gene Ontology	0.0728141534396	1.13778
alpha-linolenic acid metabolic process	Gene Ontology	0.0728141534396	1.13778
3',5'-cyclic-GMP phosphodiesterase activity	Gene Ontology	0.0728141534396	1.13778
regulation of bone development	Gene Ontology	0.0728141534396	1.13778
regulation of centriole replication	Gene Ontology	0.0728141534396	1.13778
cytoplasmic sequestering of NF-kappaB	Gene Ontology	0.0728141534396	1.13778
regulation of acrosome reaction	Gene Ontology	0.0728141534396	1.13778
ferric iron binding	Gene Ontology	0.0728141534396	1.13778
dopamine biosynthetic process	Gene Ontology	0.0728141534396	1.13778
negative regulation of protein oligomerization	Gene Ontology	0.0728141534396	1.13778
optic nerve development	Gene Ontology	0.0728141534396	1.13778
polyol transmembrane transporter activity	Gene Ontology	0.0728141534396	1.13778
glycerol channel activity	Gene Ontology	0.0728141534396	1.13778
cyclic nucleotide-gated ion channel activity	Gene Ontology	0.0728141534396	1.13778
IgG binding	Gene Ontology	0.0728141534396	1.13778
positive regulation of epidermal growth factor-activated receptor activity	Gene Ontology	0.0728141534396	1.13778
glycerol transport	Gene Ontology	0.0728141534396	1.13778
glutathione binding	Gene Ontology	0.0728141534396	1.13778
glucose import in response to insulin stimulus	Gene Ontology	0.0728141534396	1.13778
intracellular cyclic nucleotide activated cation channel activity	Gene Ontology	0.0728141534396	1.13778
regulation of glucose import in response to insulin stimulus	Gene Ontology	0.0728141534396	1.13778
negative regulation of interleukin-17 production	Gene Ontology	0.0728141534396	1.13778
regulation of synaptic transmission, cholinergic	Gene Ontology	0.0728141534396	1.13778
response to peptidoglycan	Gene Ontology	0.0728141534396	1.13778
movement of cell or subcellular component	Gene Ontology	0.0735711255579	1.13329
vasculature development	Gene Ontology	0.0745885986512	1.12733
humoral immune response	Gene Ontology	0.0771563788503	1.11263
regulation of phosphate metabolic process	Gene Ontology	0.0772942260648	1.11185
excretion	Gene Ontology	0.0773788892014	1.11138
regulation of epidermal growth factor receptor signaling pathway	Gene Ontology	0.0773788892014	1.11138
central nervous system neuron development	Gene Ontology	0.0773788892014	1.11138
thioester metabolic process	Gene Ontology	0.0773788892014	1.11138
acyl-CoA metabolic process	Gene Ontology	0.0773788892014	1.11138
fertilization	Gene Ontology	0.078298775264	1.10625
gamete generation	Gene Ontology	0.0783238443411	1.10611
I-kappaB kinase/NF-kappaB signaling	Gene Ontology	0.0783939748561	1.10572
adhesion of symbiont to host	Gene Ontology	0.0786371798476	1.10437
linoleic acid metabolic process	Gene Ontology	0.0786371798476	1.10437
Rap protein signal transduction	Gene Ontology	0.0786371798476	1.10437
fatty acid homeostasis	Gene Ontology	0.0786371798476	1.10437
enteric nervous system development	Gene Ontology	0.0786371798476	1.10437
chondrocyte proliferation	Gene Ontology	0.0786371798476	1.10437
killing of cells in other organism involved in symbiotic interaction	Gene Ontology	0.0786371798476	1.10437
opsonin binding	Gene Ontology	0.0786371798476	1.10437
sulfate transmembrane transport	Gene Ontology	0.0786371798476	1.10437
response to lead ion	Gene Ontology	0.0786371798476	1.10437
lamin binding	Gene Ontology	0.0786371798476	1.10437
disruption of cells of other organism involved in symbiotic interaction	Gene Ontology	0.0786371798476	1.10437
corpus callosum development	Gene Ontology	0.0786371798476	1.10437
water transmembrane transporter activity	Gene Ontology	0.0786371798476	1.10437
lipase activator activity	Gene Ontology	0.0786371798476	1.10437
regulation of glomerular filtration	Gene Ontology	0.0786371798476	1.10437
endothelial cell morphogenesis	Gene Ontology	0.0786371798476	1.10437
MHC class II receptor activity	Gene Ontology	0.0786371798476	1.10437
response to insecticide	Gene Ontology	0.0786371798476	1.10437
transposition	Gene Ontology	0.0786371798476	1.10437
response to muramyl dipeptide	Gene Ontology	0.0786371798476	1.10437
ossification	Gene Ontology	0.0800351947328	1.09672
ion transport	Gene Ontology	0.0802732137955	1.09543
negative regulation of secretion	Gene Ontology	0.0806056649857	1.09363
regulation of developmental process	Gene Ontology	0.080691037364	1.09317
positive regulation of cAMP metabolic process	Gene Ontology	0.0810508207949	1.09124
regulation of phosphorus metabolic process	Gene Ontology	0.0816205162784	1.0882
potassium ion transmembrane transport	Gene Ontology	0.0817700667607	1.08741
cellular potassium ion transport	Gene Ontology	0.0817700667607	1.08741
regulation of cell motility	Gene Ontology	0.0821659304054	1.08531
divalent inorganic cation homeostasis	Gene Ontology	0.0822075244579	1.08509
regulation of generation of precursor metabolites and energy	Gene Ontology	0.0829066674019	1.08141
regulation of ERBB signaling pathway	Gene Ontology	0.0829066674019	1.08141
protein phosphorylation	Gene Ontology	0.082982191046	1.08102
regulation of immune system process	Gene Ontology	0.0833056157259	1.07933
cellular water homeostasis	Gene Ontology	0.0844236389632	1.07354
regulation of glutamate secretion	Gene Ontology	0.0844236389632	1.07354
polyol transport	Gene Ontology	0.0844236389632	1.07354
negative regulation of membrane potential	Gene Ontology	0.0844236389632	1.07354
diacylglycerol metabolic process	Gene Ontology	0.0844236389632	1.07354
trophoblast giant cell differentiation	Gene Ontology	0.0844236389632	1.07354
interferon-gamma secretion	Gene Ontology	0.0844236389632	1.07354
negative regulation of glycoprotein metabolic process	Gene Ontology	0.0844236389632	1.07354
secondary active sulfate transmembrane transporter activity	Gene Ontology	0.0844236389632	1.07354
osteoclast development	Gene Ontology	0.0844236389632	1.07354
negative regulation by host of viral transcription	Gene Ontology	0.0844236389632	1.07354
regulation of norepinephrine secretion	Gene Ontology	0.0844236389632	1.07354
sulfate transmembrane transporter activity	Gene Ontology	0.0844236389632	1.07354
low-density lipoprotein particle	Gene Ontology	0.0844236389632	1.07354
long-chain fatty acid-CoA ligase activity	Gene Ontology	0.0844236389632	1.07354
negative regulation of macrophage derived foam cell differentiation	Gene Ontology	0.0844236389632	1.07354
fatty acid transport	Gene Ontology	0.0847754495689	1.07173
integral component of plasma membrane	Gene Ontology	0.0862702072247	1.06414
cell periphery	Gene Ontology	0.0880837889869	1.0551
negative regulation of leukocyte differentiation	Gene Ontology	0.0885508804664	1.05281
diencephalon development	Gene Ontology	0.0885508804664	1.05281
granulocyte chemotaxis	Gene Ontology	0.0885508804664	1.05281
regulation of fibroblast proliferation	Gene Ontology	0.0885508804664	1.05281
clathrin-coated vesicle membrane	Gene Ontology	0.0885508804664	1.05281
organelle outer membrane	Gene Ontology	0.0889069464763	1.05106
positive regulation of protein phosphorylation	Gene Ontology	0.0892776847146	1.04926
carbohydrate transport	Gene Ontology	0.0901210647385	1.04517
astrocyte development	Gene Ontology	0.0901737604007	1.04492
sperm capacitation	Gene Ontology	0.0901737604007	1.04492
membrane depolarization during cardiac muscle cell action potential	Gene Ontology	0.0901737604007	1.04492
norepinephrine secretion	Gene Ontology	0.0901737604007	1.04492
positive regulation of cholesterol efflux	Gene Ontology	0.0901737604007	1.04492
detection of calcium ion	Gene Ontology	0.0901737604007	1.04492
sulfate transport	Gene Ontology	0.0901737604007	1.04492
dopaminergic neuron differentiation	Gene Ontology	0.0901737604007	1.04492
positive regulation of CREB transcription factor activity	Gene Ontology	0.0901737604007	1.04492
import into cell	Gene Ontology	0.0901737604007	1.04492
lipoprotein particle receptor activity	Gene Ontology	0.0901737604007	1.04492
spongiotrophoblast layer development	Gene Ontology	0.0901737604007	1.04492
cytokine binding	Gene Ontology	0.0904570652402	1.04356
dicarboxylic acid transport	Gene Ontology	0.0904570652402	1.04356
positive regulation of ion transmembrane transport	Gene Ontology	0.0904570652402	1.04356
regulation of DNA binding	Gene Ontology	0.0904570652402	1.04356
positive regulation of protein kinase activity	Gene Ontology	0.0905813536063	1.04296
response to metal ion	Gene Ontology	0.091915469276	1.03661
pyrimidine-containing compound metabolic process	Gene Ontology	0.0923752576177	1.03444
endothelial cell differentiation	Gene Ontology	0.0923752576177	1.03444
osteoclast differentiation	Gene Ontology	0.0923752576177	1.03444
microbody part	Gene Ontology	0.0923752576177	1.03444
peroxisomal part	Gene Ontology	0.0923752576177	1.03444
olfactory receptor activity	Gene Ontology	0.0927520053745	1.03268
detection of chemical stimulus involved in sensory perception of smell	Gene Ontology	0.0927520053745	1.03268
positive regulation of phosphorylation	Gene Ontology	0.0931997229615	1.03059
regulation of heart rate	Gene Ontology	0.0943052316258	1.02546
transmembrane receptor protein kinase activity	Gene Ontology	0.0943052316258	1.02546
negative regulation of protein secretion	Gene Ontology	0.0943052316258	1.02546
fibroblast proliferation	Gene Ontology	0.0943052316258	1.02546
glycogen metabolic process	Gene Ontology	0.0943052316258	1.02546
positive regulation of glycogen biosynthetic process	Gene Ontology	0.0958877723328	1.01824
magnesium ion transport	Gene Ontology	0.0958877723328	1.01824
lysophospholipase activity	Gene Ontology	0.0958877723328	1.01824
regulation of catecholamine metabolic process	Gene Ontology	0.0958877723328	1.01824
positive regulation of nitric-oxide synthase biosynthetic process	Gene Ontology	0.0958877723328	1.01824
positive regulation of calcium ion import	Gene Ontology	0.0958877723328	1.01824
fatty acid ligase activity	Gene Ontology	0.0958877723328	1.01824
regulation of toll-like receptor 4 signaling pathway	Gene Ontology	0.0958877723328	1.01824
ossification involved in bone maturation	Gene Ontology	0.0958877723328	1.01824
amide transmembrane transporter activity	Gene Ontology	0.0958877723328	1.01824
miRNA metabolic process	Gene Ontology	0.0958877723328	1.01824
regulation of interleukin-6 biosynthetic process	Gene Ontology	0.0958877723328	1.01824
dendrite membrane	Gene Ontology	0.0958877723328	1.01824
heat generation	Gene Ontology	0.0958877723328	1.01824
positive regulation of toll-like receptor signaling pathway	Gene Ontology	0.0958877723328	1.01824
regulation of dopamine metabolic process	Gene Ontology	0.0958877723328	1.01824
interleukin-1-mediated signaling pathway	Gene Ontology	0.0958877723328	1.01824
NAD biosynthetic process	Gene Ontology	0.0958877723328	1.01824
identical protein binding	Gene Ontology	0.0961892175884	1.01687
glucan metabolic process	Gene Ontology	0.0962467636559	1.01661
voltage-gated potassium channel complex	Gene Ontology	0.0962467636559	1.01661
cellular glucan metabolic process	Gene Ontology	0.0962467636559	1.01661
regulation of smooth muscle cell proliferation	Gene Ontology	0.0962467636559	1.01661
antigen processing and presentation of exogenous peptide antigen	Gene Ontology	0.096294374854	1.0164
viral life cycle	Gene Ontology	0.0974731443651	1.01112
outer membrane	Gene Ontology	0.0975492404744	1.01078
regulation of tumor necrosis factor production	Gene Ontology	0.0981996324429	1.00789
positive regulation of cyclic nucleotide biosynthetic process	Gene Ontology	0.0981996324429	1.00789
retinoid metabolic process	Gene Ontology	0.0981996324429	1.00789
potassium channel complex	Gene Ontology	0.0981996324429	1.00789
cellular response to xenobiotic stimulus	Gene Ontology	0.0988107263441	1.0052
response to reactive oxygen species	Gene Ontology	0.0988107263441	1.0052
positive regulation of multicellular organismal process	Gene Ontology	0.0998225657763	1.00077
regulation of interferon-gamma production	Gene Ontology	0.100163619044	0.99929
core promoter sequence-specific DNA binding	Gene Ontology	0.100163619044	0.99929
tumor necrosis factor production	Gene Ontology	0.100163619044	0.99929
granulocyte migration	Gene Ontology	0.100163619044	0.99929
positive regulation of ossification	Gene Ontology	0.100163619044	0.99929
adult locomotory behavior	Gene Ontology	0.100163619044	0.99929
single-organism transport	Gene Ontology	0.100206719927	0.999103
localization	Gene Ontology	0.100266755158	0.998843
negative regulation of protein transport	Gene Ontology	0.101353361329	0.994162
positive regulation of cellular process	Gene Ontology	0.10140345537	0.993947
regulation of phosphorylation	Gene Ontology	0.101531910485	0.993397
regulation of growth of symbiont in host	Gene Ontology	0.101565901499	0.993252
regulation of heterotypic cell-cell adhesion	Gene Ontology	0.101565901499	0.993252
negative regulation of lipid storage	Gene Ontology	0.101565901499	0.993252
positive regulation of sterol transport	Gene Ontology	0.101565901499	0.993252
modulation of growth of symbiont involved in interaction with host	Gene Ontology	0.101565901499	0.993252
regulation of smooth muscle cell differentiation	Gene Ontology	0.101565901499	0.993252
relaxation of cardiac muscle	Gene Ontology	0.101565901499	0.993252
positive regulation of cholesterol transport	Gene Ontology	0.101565901499	0.993252
MHC class II protein complex	Gene Ontology	0.101565901499	0.993252
alcohol transmembrane transporter activity	Gene Ontology	0.101565901499	0.993252
2-oxoglutarate metabolic process	Gene Ontology	0.101565901499	0.993252
potassium ion homeostasis	Gene Ontology	0.101565901499	0.993252
negative regulation of growth of symbiont involved in interaction with host	Gene Ontology	0.101565901499	0.993252
positive regulation of calcium ion-dependent exocytosis	Gene Ontology	0.101565901499	0.993252
negative regulation of growth of symbiont in host	Gene Ontology	0.101565901499	0.993252
acylglycerol O-acyltransferase activity	Gene Ontology	0.101565901499	0.993252
production of miRNAs involved in gene silencing by miRNA	Gene Ontology	0.101565901499	0.993252
negative regulation of dendrite development	Gene Ontology	0.101565901499	0.993252
positive regulation of circadian rhythm	Gene Ontology	0.101565901499	0.993252
positive regulation of cellular response to insulin stimulus	Gene Ontology	0.101565901499	0.993252
protein kinase C activity	Gene Ontology	0.101565901499	0.993252
negative regulation of bone mineralization	Gene Ontology	0.101565901499	0.993252
positive regulation of purine nucleotide biosynthetic process	Gene Ontology	0.102138506821	0.99081
positive regulation of nucleotide biosynthetic process	Gene Ontology	0.102138506821	0.99081
positive regulation of transmembrane transport	Gene Ontology	0.102138506821	0.99081
smooth muscle cell proliferation	Gene Ontology	0.102138506821	0.99081
regulation of myeloid cell differentiation	Gene Ontology	0.10263441129	0.988707
regulation of molecular function	Gene Ontology	0.103868793895	0.983515
regulation of tumor necrosis factor superfamily cytokine production	Gene Ontology	0.104124081414	0.982449
antigen processing and presentation of exogenous antigen	Gene Ontology	0.10521572712	0.977919
intrinsic component of plasma membrane	Gene Ontology	0.105929338862	0.974984
cellular response to external stimulus	Gene Ontology	0.106463097239	0.972801
response to xenobiotic stimulus	Gene Ontology	0.106515892956	0.972586
protein serine/threonine kinase activator activity	Gene Ontology	0.107208373217	0.969771
regulation of lymphocyte chemotaxis	Gene Ontology	0.107208373217	0.969771
bone maturation	Gene Ontology	0.107208373217	0.969771
peptide hormone receptor binding	Gene Ontology	0.107208373217	0.969771
ncRNA catabolic process	Gene Ontology	0.107208373217	0.969771
norepinephrine transport	Gene Ontology	0.107208373217	0.969771
renal system process involved in regulation of blood volume	Gene Ontology	0.107208373217	0.969771
oxidoreductase activity, oxidizing metal ions	Gene Ontology	0.107208373217	0.969771
interleukin-6 biosynthetic process	Gene Ontology	0.107208373217	0.969771
ephrin receptor activity	Gene Ontology	0.107208373217	0.969771
positive regulation of glycogen metabolic process	Gene Ontology	0.107208373217	0.969771
long-chain fatty-acyl-CoA biosynthetic process	Gene Ontology	0.107208373217	0.969771
negative regulation of organic acid transport	Gene Ontology	0.107208373217	0.969771
calcium-activated potassium channel activity	Gene Ontology	0.107208373217	0.969771
low-density lipoprotein particle clearance	Gene Ontology	0.107208373217	0.969771
regulation of circadian sleep/wake cycle, sleep	Gene Ontology	0.107208373217	0.969771
endocytic vesicle lumen	Gene Ontology	0.107208373217	0.969771
regulation of cell differentiation	Gene Ontology	0.108030867228	0.966452
voltage-gated potassium channel activity	Gene Ontology	0.108126444912	0.966068
centriole	Gene Ontology	0.108126444912	0.966068
regulation of innate immune response	Gene Ontology	0.108477157807	0.964662
response to alcohol	Gene Ontology	0.108477157807	0.964662
positive regulation of kinase activity	Gene Ontology	0.108684242665	0.963833
regulation of system process	Gene Ontology	0.109792201277	0.959429
tumor necrosis factor superfamily cytokine production	Gene Ontology	0.110142816332	0.958044
diterpenoid metabolic process	Gene Ontology	0.110142816332	0.958044
metallopeptidase activity	Gene Ontology	0.110453819222	0.956819
myeloid leukocyte differentiation	Gene Ontology	0.110453819222	0.956819
regulation of response to external stimulus	Gene Ontology	0.111349457405	0.953312
positive regulation of synaptic transmission	Gene Ontology	0.11216903956	0.950127
T cell chemotaxis	Gene Ontology	0.112815411387	0.947632
long term synaptic depression	Gene Ontology	0.112815411387	0.947632
mRNA transcription	Gene Ontology	0.112815411387	0.947632
DNA demethylation	Gene Ontology	0.112815411387	0.947632
dsRNA fragmentation	Gene Ontology	0.112815411387	0.947632
negative regulation of biomineral tissue development	Gene Ontology	0.112815411387	0.947632
negative regulation of viral entry into host cell	Gene Ontology	0.112815411387	0.947632
regulation of circadian sleep/wake cycle	Gene Ontology	0.112815411387	0.947632
complement binding	Gene Ontology	0.112815411387	0.947632
phosphate ion transport	Gene Ontology	0.112815411387	0.947632
nicotinamide nucleotide biosynthetic process	Gene Ontology	0.112815411387	0.947632
CCR chemokine receptor binding	Gene Ontology	0.112815411387	0.947632
regulation of urine volume	Gene Ontology	0.112815411387	0.947632
pyridine nucleotide biosynthetic process	Gene Ontology	0.112815411387	0.947632
copper ion transport	Gene Ontology	0.112815411387	0.947632
production of small RNA involved in gene silencing by RNA	Gene Ontology	0.112815411387	0.947632
locomotory behavior	Gene Ontology	0.113109789256	0.9465
substrate-specific channel activity	Gene Ontology	0.11319906999	0.946157
regulation of glucose transport	Gene Ontology	0.114204911352	0.942315
RNA polymerase II core promoter proximal region sequence-specific DNA binding transcription factor activity involved in negative regulation of transcription	Gene Ontology	0.114204911352	0.942315
positive regulation of catalytic activity	Gene Ontology	0.114789876978	0.940096
positive regulation of cellular protein metabolic process	Gene Ontology	0.114789876978	0.940096
defense response to other organism	Gene Ontology	0.114921341729	0.939599
blood circulation	Gene Ontology	0.115787152571	0.93634
cellular response to nitrogen compound	Gene Ontology	0.116105461503	0.935147
acrosomal vesicle	Gene Ontology	0.116250230625	0.934606
positive regulation of inflammatory response	Gene Ontology	0.116250230625	0.934606
sensory perception of smell	Gene Ontology	0.116656066743	0.933093
angiogenesis	Gene Ontology	0.117528074151	0.929858
circulatory system process	Gene Ontology	0.117528074151	0.929858
positive regulation of cyclic nucleotide metabolic process	Gene Ontology	0.118304798443	0.926998
negative regulation of neuron projection development	Gene Ontology	0.118304798443	0.926998
memory	Gene Ontology	0.118304798443	0.926998
endothelium development	Gene Ontology	0.118304798443	0.926998
response to cAMP	Gene Ontology	0.118304798443	0.926998
catecholamine biosynthetic process	Gene Ontology	0.118387238506	0.926695
regulation of nitric-oxide synthase biosynthetic process	Gene Ontology	0.118387238506	0.926695
positive regulation of G-protein coupled receptor protein signaling pathway	Gene Ontology	0.118387238506	0.926695
positive regulation of potassium ion transmembrane transport	Gene Ontology	0.118387238506	0.926695
catechol-containing compound biosynthetic process	Gene Ontology	0.118387238506	0.926695
negative regulation of JAK-STAT cascade	Gene Ontology	0.118387238506	0.926695
fatty-acyl-CoA biosynthetic process	Gene Ontology	0.118387238506	0.926695
aromatic amino acid family catabolic process	Gene Ontology	0.118387238506	0.926695
polysaccharide binding	Gene Ontology	0.118387238506	0.926695
nitric-oxide synthase biosynthetic process	Gene Ontology	0.118387238506	0.926695
cellular response to toxic substance	Gene Ontology	0.118387238506	0.926695
positive regulation of interleukin-1 beta secretion	Gene Ontology	0.118387238506	0.926695
centriole replication	Gene Ontology	0.118387238506	0.926695
circadian sleep/wake cycle, sleep	Gene Ontology	0.118387238506	0.926695
pattern binding	Gene Ontology	0.118387238506	0.926695
regulation of fibroblast migration	Gene Ontology	0.118387238506	0.926695
regulation of cell proliferation	Gene Ontology	0.118459092906	0.926432
regulation of multicellular organismal development	Gene Ontology	0.11980210191	0.921536
acid secretion	Gene Ontology	0.120368417996	0.919487
antigen processing and presentation of exogenous peptide antigen via MHC class II	Gene Ontology	0.120368417996	0.919487
response to abiotic stimulus	Gene Ontology	0.12242565254	0.912128
iron ion homeostasis	Gene Ontology	0.122440894578	0.912074
positive regulation of cell-substrate adhesion	Gene Ontology	0.122440894578	0.912074
interferon-gamma production	Gene Ontology	0.122440894578	0.912074
cellular response to endogenous stimulus	Gene Ontology	0.122966560045	0.910213
regulation of hemopoiesis	Gene Ontology	0.12304347252	0.909941
growth of symbiont involved in interaction with host	Gene Ontology	0.123924075671	0.906844
positive regulation of heart rate	Gene Ontology	0.123924075671	0.906844
connexon complex	Gene Ontology	0.123924075671	0.906844
response to cholesterol	Gene Ontology	0.123924075671	0.906844
regulation of cholesterol efflux	Gene Ontology	0.123924075671	0.906844
retinal ganglion cell axon guidance	Gene Ontology	0.123924075671	0.906844
myeloid dendritic cell differentiation	Gene Ontology	0.123924075671	0.906844
axonal fasciculation	Gene Ontology	0.123924075671	0.906844
negative regulation of NF-kappaB import into nucleus	Gene Ontology	0.123924075671	0.906844
M band	Gene Ontology	0.123924075671	0.906844
glomerular filtration	Gene Ontology	0.123924075671	0.906844
labyrinthine layer morphogenesis	Gene Ontology	0.123924075671	0.906844
growth of symbiont in host	Gene Ontology	0.123924075671	0.906844
circadian sleep/wake cycle process	Gene Ontology	0.123924075671	0.906844
female meiotic division	Gene Ontology	0.123924075671	0.906844
positive regulation of interleukin-1 secretion	Gene Ontology	0.123924075671	0.906844
growth involved in symbiotic interaction	Gene Ontology	0.123924075671	0.906844
regulation of respiratory gaseous exchange	Gene Ontology	0.123924075671	0.906844
regulation of angiogenesis	Gene Ontology	0.123970348316	0.906682
peptide transport	Gene Ontology	0.124114399069	0.906178
endopeptidase activity	Gene Ontology	0.125513631011	0.901309
detection of chemical stimulus involved in sensory perception	Gene Ontology	0.126415997968	0.898198
positive regulation of purine nucleotide metabolic process	Gene Ontology	0.126611650439	0.897526
positive regulation of nucleotide metabolic process	Gene Ontology	0.126611650439	0.897526
antigen processing and presentation of peptide antigen via MHC class II	Gene Ontology	0.128709550677	0.890389
phototransduction, visible light	Gene Ontology	0.128709550677	0.890389
cellular polysaccharide metabolic process	Gene Ontology	0.128709550677	0.890389
regulation of glucose metabolic process	Gene Ontology	0.128709550677	0.890389
regulation of cell morphogenesis	Gene Ontology	0.129140916437	0.888936
regulation of immune response	Gene Ontology	0.12931362179	0.888356
modulation by host of symbiont transcription	Gene Ontology	0.129426142595	0.887978
regulation of hormone biosynthetic process	Gene Ontology	0.129426142595	0.887978
transaminase activity	Gene Ontology	0.129426142595	0.887978
costamere	Gene Ontology	0.129426142595	0.887978
glycerol metabolic process	Gene Ontology	0.129426142595	0.887978
neuropeptide binding	Gene Ontology	0.129426142595	0.887978
immunoglobulin binding	Gene Ontology	0.129426142595	0.887978
regulation of osteoblast proliferation	Gene Ontology	0.129426142595	0.887978
negative regulation of heart contraction	Gene Ontology	0.129426142595	0.887978
hyaluronic acid binding	Gene Ontology	0.129426142595	0.887978
regulation of interleukin-17 production	Gene Ontology	0.129426142595	0.887978
regulation of amino acid transport	Gene Ontology	0.129426142595	0.887978
modulation by host of viral transcription	Gene Ontology	0.129426142595	0.887978
DNA dealkylation	Gene Ontology	0.129426142595	0.887978
renal filtration	Gene Ontology	0.129426142595	0.887978
organ maturation	Gene Ontology	0.129426142595	0.887978
antigen processing and presentation of peptide antigen	Gene Ontology	0.129536908539	0.887606
antigen processing and presentation of peptide or polysaccharide antigen via MHC class II	Gene Ontology	0.130815549825	0.883341
regulation of cAMP biosynthetic process	Gene Ontology	0.130815549825	0.883341
terpenoid metabolic process	Gene Ontology	0.130815549825	0.883341
regulation of secretion by cell	Gene Ontology	0.130880629331	0.883125
potassium ion transport	Gene Ontology	0.130942188418	0.88292
osteoblast differentiation	Gene Ontology	0.130942188418	0.88292
channel activity	Gene Ontology	0.130972265577	0.882821
passive transmembrane transporter activity	Gene Ontology	0.130972265577	0.882821
plasma membrane	Gene Ontology	0.130989699329	0.882763
intrinsic component of membrane	Gene Ontology	0.131381606478	0.881465
extracellular region part	Gene Ontology	0.133013458819	0.876104
regulation of defense response	Gene Ontology	0.133292214189	0.875195
protein homodimerization activity	Gene Ontology	0.133463102193	0.874639
chemoattractant activity	Gene Ontology	0.134893657609	0.870008
oocyte maturation	Gene Ontology	0.134893657609	0.870008
peripheral nervous system axon ensheathment	Gene Ontology	0.134893657609	0.870008
G-protein beta/gamma-subunit complex binding	Gene Ontology	0.134893657609	0.870008
modulation of transcription in other organism involved in symbiotic interaction	Gene Ontology	0.134893657609	0.870008
renal sodium excretion	Gene Ontology	0.134893657609	0.870008
wide pore channel activity	Gene Ontology	0.134893657609	0.870008
pyridine-containing compound biosynthetic process	Gene Ontology	0.134893657609	0.870008
regulation of interleukin-1 beta secretion	Gene Ontology	0.134893657609	0.870008
regulation of renal sodium excretion	Gene Ontology	0.134893657609	0.870008
chronic inflammatory response	Gene Ontology	0.134893657609	0.870008
negative regulation of amine transport	Gene Ontology	0.134893657609	0.870008
myelination in peripheral nervous system	Gene Ontology	0.134893657609	0.870008
inward rectifier potassium channel activity	Gene Ontology	0.134893657609	0.870008
regulation of myeloid leukocyte differentiation	Gene Ontology	0.135051109062	0.869502
inner ear morphogenesis	Gene Ontology	0.135051109062	0.869502
visual perception	Gene Ontology	0.136616323189	0.864497
transition metal ion transport	Gene Ontology	0.137180306231	0.862708
integral component of membrane	Gene Ontology	0.137820841004	0.860685
regulation of protein serine/threonine kinase activity	Gene Ontology	0.139356602455	0.855872
interleukin-17 production	Gene Ontology	0.140326837671	0.852859
negative regulation of Notch signaling pathway	Gene Ontology	0.140326837671	0.852859
response to arsenic-containing substance	Gene Ontology	0.140326837671	0.852859
cellular response to catecholamine stimulus	Gene Ontology	0.140326837671	0.852859
regulation of viral entry into host cell	Gene Ontology	0.140326837671	0.852859
cranial nerve morphogenesis	Gene Ontology	0.140326837671	0.852859
alditol metabolic process	Gene Ontology	0.140326837671	0.852859
transferase activity, transferring nitrogenous groups	Gene Ontology	0.140326837671	0.852859
circadian sleep/wake cycle	Gene Ontology	0.140326837671	0.852859
macrophage chemotaxis	Gene Ontology	0.140326837671	0.852859
retinol metabolic process	Gene Ontology	0.140326837671	0.852859
response to sterol	Gene Ontology	0.140326837671	0.852859
cellular response to monoamine stimulus	Gene Ontology	0.140326837671	0.852859
cytoplasmic sequestering of transcription factor	Gene Ontology	0.140326837671	0.852859
positive regulation of collagen biosynthetic process	Gene Ontology	0.140326837671	0.852859
hypothalamus development	Gene Ontology	0.140326837671	0.852859
embryonic placenta morphogenesis	Gene Ontology	0.140326837671	0.852859
glutathione transferase activity	Gene Ontology	0.140326837671	0.852859
intracellular ligand-gated ion channel activity	Gene Ontology	0.140326837671	0.852859
centriole assembly	Gene Ontology	0.140326837671	0.852859
regulation of localization	Gene Ontology	0.141124639992	0.850397
sensory perception of light stimulus	Gene Ontology	0.142372810276	0.846573
positive regulation of MAP kinase activity	Gene Ontology	0.142372810276	0.846573
regulation of embryonic development	Gene Ontology	0.143611431597	0.842811
metalloendopeptidase activity	Gene Ontology	0.143611431597	0.842811
myelination	Gene Ontology	0.143611431597	0.842811
negative regulation of apoptotic process	Gene Ontology	0.145335204084	0.837629
cell differentiation involved in embryonic placenta development	Gene Ontology	0.145725898381	0.836463
response to corticosterone	Gene Ontology	0.145725898381	0.836463
positive regulation of activated T cell proliferation	Gene Ontology	0.145725898381	0.836463
synaptic transmission, cholinergic	Gene Ontology	0.145725898381	0.836463
osteoblast proliferation	Gene Ontology	0.145725898381	0.836463
regulation of interferon-gamma-mediated signaling pathway	Gene Ontology	0.145725898381	0.836463
positive regulation of lymphocyte migration	Gene Ontology	0.145725898381	0.836463
regulation of epidermal growth factor-activated receptor activity	Gene Ontology	0.145725898381	0.836463
potassium ion import	Gene Ontology	0.145725898381	0.836463
3',5'-cyclic-nucleotide phosphodiesterase activity	Gene Ontology	0.145725898381	0.836463
anion:anion antiporter activity	Gene Ontology	0.145725898381	0.836463
regulation of interleukin-1 secretion	Gene Ontology	0.145725898381	0.836463
ribonucleoside catabolic process	Gene Ontology	0.145725898381	0.836463
JAK-STAT cascade involved in growth hormone signaling pathway	Gene Ontology	0.145725898381	0.836463
protein destabilization	Gene Ontology	0.145725898381	0.836463
signal sequence binding	Gene Ontology	0.145725898381	0.836463
positive regulation of collagen metabolic process	Gene Ontology	0.145725898381	0.836463
dicarboxylic acid transmembrane transporter activity	Gene Ontology	0.145725898381	0.836463
RNA polymerase II transcription coactivator activity	Gene Ontology	0.145725898381	0.836463
negative regulation of binding	Gene Ontology	0.145769069193	0.836335
regulation of vasculature development	Gene Ontology	0.146742237068	0.833445
regulation of osteoblast differentiation	Gene Ontology	0.14793338505	0.829934
negative regulation of developmental process	Gene Ontology	0.149486379291	0.825398
ensheathment of neurons	Gene Ontology	0.150104210206	0.823607
cellular response to tumor necrosis factor	Gene Ontology	0.150104210206	0.823607
axon ensheathment	Gene Ontology	0.150104210206	0.823607
cyclic-nucleotide phosphodiesterase activity	Gene Ontology	0.151091053984	0.820761
Schwann cell development	Gene Ontology	0.151091053984	0.820761
renal system process involved in regulation of systemic arterial blood pressure	Gene Ontology	0.151091053984	0.820761
response to vitamin D	Gene Ontology	0.151091053984	0.820761
interleukin-1 beta secretion	Gene Ontology	0.151091053984	0.820761
high-density lipoprotein particle	Gene Ontology	0.151091053984	0.820761
negative regulation of viral transcription	Gene Ontology	0.151091053984	0.820761
regulation of heart rate by cardiac conduction	Gene Ontology	0.151091053984	0.820761
positive regulation of interleukin-1 beta production	Gene Ontology	0.151091053984	0.820761
positive regulation of synapse assembly	Gene Ontology	0.151091053984	0.820761
regulation of response to interferon-gamma	Gene Ontology	0.151091053984	0.820761
positive regulation of acute inflammatory response	Gene Ontology	0.151091053984	0.820761
positive regulation of substrate adhesion-dependent cell spreading	Gene Ontology	0.151091053984	0.820761
regulation of calcium ion import	Gene Ontology	0.151091053984	0.820761
NF-kappaB binding	Gene Ontology	0.151091053984	0.820761
regulation of excretion	Gene Ontology	0.151091053984	0.820761
transporter activity	Gene Ontology	0.151294715785	0.820176
negative regulation of programmed cell death	Gene Ontology	0.151583310125	0.819349
coenzyme biosynthetic process	Gene Ontology	0.152281377559	0.817353
cAMP biosynthetic process	Gene Ontology	0.152281377559	0.817353
single-organism localization	Gene Ontology	0.1528626869	0.815699
glycerolipid metabolic process	Gene Ontology	0.154452580614	0.811205
polysaccharide metabolic process	Gene Ontology	0.154464721845	0.811171
glucose metabolic process	Gene Ontology	0.155608949871	0.807965
glutathione derivative metabolic process	Gene Ontology	0.156422517377	0.805701
sulfur compound transmembrane transporter activity	Gene Ontology	0.156422517377	0.805701
MHC protein complex	Gene Ontology	0.156422517377	0.805701
response to catecholamine	Gene Ontology	0.156422517377	0.805701
response to monoamine	Gene Ontology	0.156422517377	0.805701
relaxation of muscle	Gene Ontology	0.156422517377	0.805701
regulation of membrane repolarization	Gene Ontology	0.156422517377	0.805701
glutathione derivative biosynthetic process	Gene Ontology	0.156422517377	0.805701
cadherin binding	Gene Ontology	0.156422517377	0.805701
aspartic-type endopeptidase activity	Gene Ontology	0.156422517377	0.805701
glutamate metabolic process	Gene Ontology	0.156422517377	0.805701
benzene-containing compound metabolic process	Gene Ontology	0.156422517377	0.805701
negative regulation of cell projection organization	Gene Ontology	0.156654079629	0.805058
action potential	Gene Ontology	0.156654079629	0.805058
toll-like receptor 4 signaling pathway	Gene Ontology	0.156654079629	0.805058
carboxylic acid transmembrane transporter activity	Gene Ontology	0.156654079629	0.805058
coenzyme metabolic process	Gene Ontology	0.157102711605	0.803816
regulation of transport	Gene Ontology	0.157723381723	0.802104
cellular response to extracellular stimulus	Gene Ontology	0.158600901648	0.799694
response to transition metal nanoparticle	Gene Ontology	0.158849289284	0.799015
regulation of leukocyte differentiation	Gene Ontology	0.160103469006	0.795599
negative regulation of signaling	Gene Ontology	0.160236355944	0.795239
regulation of biological quality	Gene Ontology	0.16097325676	0.793246
detection of visible light	Gene Ontology	0.161050190974	0.793039
positive regulation of angiogenesis	Gene Ontology	0.161050190974	0.793039
phosphatidylcholine acyl-chain remodeling	Gene Ontology	0.161720500125	0.791235
granulocyte activation	Gene Ontology	0.161720500125	0.791235
thyroid hormone receptor binding	Gene Ontology	0.161720500125	0.791235
positive regulation of cytokine production involved in immune response	Gene Ontology	0.161720500125	0.791235
fibroblast migration	Gene Ontology	0.161720500125	0.791235
cellular response to interleukin-4	Gene Ontology	0.161720500125	0.791235
cell volume homeostasis	Gene Ontology	0.161720500125	0.791235
positive regulation of heart contraction	Gene Ontology	0.161720500125	0.791235
aspartic-type peptidase activity	Gene Ontology	0.161720500125	0.791235
positive regulation of potassium ion transport	Gene Ontology	0.161720500125	0.791235
negative regulation of response to biotic stimulus	Gene Ontology	0.161720500125	0.791235
peptidase activity, acting on L-amino acid peptides	Gene Ontology	0.162924022757	0.788015
regulation of cAMP metabolic process	Gene Ontology	0.16325662664	0.787129
organic acid transmembrane transporter activity	Gene Ontology	0.16325662664	0.787129
multicellular organismal signaling	Gene Ontology	0.16325662664	0.787129
integral component of endoplasmic reticulum membrane	Gene Ontology	0.16325662664	0.787129
T cell receptor signaling pathway	Gene Ontology	0.16325662664	0.787129
negative regulation of immune system process	Gene Ontology	0.163931159512	0.785338
myeloid cell differentiation	Gene Ontology	0.163931159512	0.785338
negative regulation of cell communication	Gene Ontology	0.163988506508	0.785187
positive regulation of cytosolic calcium ion concentration	Gene Ontology	0.164636926059	0.783473
immune response-regulating cell surface receptor signaling pathway	Gene Ontology	0.165130473012	0.782173
regulation of cytokine secretion	Gene Ontology	0.165468439986	0.781285
regulation of blood circulation	Gene Ontology	0.166156494132	0.779483
multicellular organismal reproductive process	Gene Ontology	0.166272458945	0.77918
stereocilium	Gene Ontology	0.16698521246	0.777322
epidermal growth factor receptor binding	Gene Ontology	0.16698521246	0.777322
regulation of macrophage derived foam cell differentiation	Gene Ontology	0.16698521246	0.777322
positive regulation of calcium-mediated signaling	Gene Ontology	0.16698521246	0.777322
regulation of protein export from nucleus	Gene Ontology	0.16698521246	0.777322
regulation of long-term neuronal synaptic plasticity	Gene Ontology	0.16698521246	0.777322
cellular response to dsRNA	Gene Ontology	0.16698521246	0.777322
cerebral cortex radially oriented cell migration	Gene Ontology	0.16698521246	0.777322
dendritic spine morphogenesis	Gene Ontology	0.16698521246	0.777322
interleukin-1 secretion	Gene Ontology	0.16698521246	0.777322
myeloid dendritic cell activation	Gene Ontology	0.16698521246	0.777322
aromatic amino acid family metabolic process	Gene Ontology	0.16698521246	0.777322
bone cell development	Gene Ontology	0.16698521246	0.777322
positive regulation of vasodilation	Gene Ontology	0.16698521246	0.777322
negative regulation of interferon-gamma production	Gene Ontology	0.16698521246	0.777322
regulation of collagen biosynthetic process	Gene Ontology	0.16698521246	0.777322
regulation of response to biotic stimulus	Gene Ontology	0.167685476457	0.775505
phototransduction	Gene Ontology	0.167685476457	0.775505
monovalent inorganic cation homeostasis	Gene Ontology	0.167685476457	0.775505
regulation of MAPK cascade	Gene Ontology	0.16826667511	0.774002
single fertilization	Gene Ontology	0.169907583229	0.769787
protein tetramerization	Gene Ontology	0.169907583229	0.769787
carboxylic ester hydrolase activity	Gene Ontology	0.169907583229	0.769787
positive regulation of protein metabolic process	Gene Ontology	0.17002708298	0.769482
detection of stimulus involved in sensory perception	Gene Ontology	0.171981730805	0.764518
isoprenoid metabolic process	Gene Ontology	0.172134609191	0.764132
regulation of cyclic nucleotide biosynthetic process	Gene Ontology	0.172134609191	0.764132
nonmotile primary cilium	Gene Ontology	0.172134609191	0.764132
release of sequestered calcium ion into cytosol by sarcoplasmic reticulum	Gene Ontology	0.172216863298	0.763924
endoplasmic reticulum to cytosol transport	Gene Ontology	0.172216863298	0.763924
disruption of cells of other organism	Gene Ontology	0.172216863298	0.763924
lumenal side of endoplasmic reticulum membrane	Gene Ontology	0.172216863298	0.763924
gap junction	Gene Ontology	0.172216863298	0.763924
establishment or maintenance of bipolar cell polarity	Gene Ontology	0.172216863298	0.763924
negative regulation of blood circulation	Gene Ontology	0.172216863298	0.763924
lumenal side of membrane	Gene Ontology	0.172216863298	0.763924
calcium activated cation channel activity	Gene Ontology	0.172216863298	0.763924
integral component of lumenal side of endoplasmic reticulum membrane	Gene Ontology	0.172216863298	0.763924
adipose tissue development	Gene Ontology	0.172216863298	0.763924
killing of cells of other organism	Gene Ontology	0.172216863298	0.763924
triglyceride homeostasis	Gene Ontology	0.172216863298	0.763924
negative regulation of interleukin-6 production	Gene Ontology	0.172216863298	0.763924
acylglycerol homeostasis	Gene Ontology	0.172216863298	0.763924
establishment or maintenance of apical/basal cell polarity	Gene Ontology	0.172216863298	0.763924
negative regulation of insulin receptor signaling pathway	Gene Ontology	0.172216863298	0.763924
response to amphetamine	Gene Ontology	0.172216863298	0.763924
regulation of glycogen biosynthetic process	Gene Ontology	0.172216863298	0.763924
lymphocyte chemotaxis	Gene Ontology	0.172216863298	0.763924
regulation of hormone metabolic process	Gene Ontology	0.172216863298	0.763924
regulation of glucan biosynthetic process	Gene Ontology	0.172216863298	0.763924
sleep	Gene Ontology	0.172216863298	0.763924
positive regulation of interleukin-1 production	Gene Ontology	0.172216863298	0.763924
response to testosterone	Gene Ontology	0.172216863298	0.763924
calcium ion transport from endoplasmic reticulum to cytosol	Gene Ontology	0.172216863298	0.763924
positive regulation of innate immune response	Gene Ontology	0.172275495686	0.763776
Fc receptor signaling pathway	Gene Ontology	0.172275495686	0.763776
regulation of secretion	Gene Ontology	0.173681650159	0.760246
striated muscle contraction	Gene Ontology	0.174366404929	0.758537
growth factor binding	Gene Ontology	0.174366404929	0.758537
intrinsic component of endoplasmic reticulum membrane	Gene Ontology	0.174366404929	0.758537
positive regulation of cell adhesion	Gene Ontology	0.174836100679	0.757369
endocytic vesicle	Gene Ontology	0.17535872869	0.756073
sensory perception of chemical stimulus	Gene Ontology	0.176122818178	0.754184
response to ketone	Gene Ontology	0.176602822713	0.753002
learning	Gene Ontology	0.176602822713	0.753002
positive regulation of transport	Gene Ontology	0.176836063373	0.752429
cardiac muscle cell action potential involved in contraction	Gene Ontology	0.17741566024	0.751008
phospholipase A2 activity	Gene Ontology	0.17741566024	0.751008
smooth endoplasmic reticulum	Gene Ontology	0.17741566024	0.751008
negative regulation of anion transport	Gene Ontology	0.17741566024	0.751008
positive regulation of interleukin-12 production	Gene Ontology	0.17741566024	0.751008
NAD metabolic process	Gene Ontology	0.17741566024	0.751008
deaminase activity	Gene Ontology	0.17741566024	0.751008
positive regulation of receptor activity	Gene Ontology	0.17741566024	0.751008
neuronal action potential	Gene Ontology	0.17741566024	0.751008
skeletal muscle contraction	Gene Ontology	0.17741566024	0.751008
regulation of protein kinase activity	Gene Ontology	0.178486129554	0.748396
regulation of purine nucleotide biosynthetic process	Gene Ontology	0.178843716477	0.747526
ear morphogenesis	Gene Ontology	0.178843716477	0.747526
myeloid leukocyte migration	Gene Ontology	0.178843716477	0.747526
regulation of anion transport	Gene Ontology	0.178843716477	0.747526
G-protein coupled peptide receptor activity	Gene Ontology	0.178843716477	0.747526
hormone activity	Gene Ontology	0.178843716477	0.747526
regulation of nucleotide biosynthetic process	Gene Ontology	0.178843716477	0.747526
immune response-regulating signaling pathway	Gene Ontology	0.179253230392	0.746533
peptidase activity	Gene Ontology	0.180088027273	0.744515
microtubule organizing center part	Gene Ontology	0.181088941811	0.742108
antigen processing and presentation	Gene Ontology	0.181570654579	0.740954
positive regulation of developmental process	Gene Ontology	0.181640478137	0.740787
tumor necrosis factor receptor binding	Gene Ontology	0.182581809586	0.738542
neuron projection membrane	Gene Ontology	0.182581809586	0.738542
growth hormone receptor signaling pathway	Gene Ontology	0.182581809586	0.738542
sulfur compound transport	Gene Ontology	0.182581809586	0.738542
negative regulation of cellular response to insulin stimulus	Gene Ontology	0.182581809586	0.738542
negative regulation of insulin secretion	Gene Ontology	0.182581809586	0.738542
foam cell differentiation	Gene Ontology	0.182581809586	0.738542
plasma lipoprotein particle clearance	Gene Ontology	0.182581809586	0.738542
macrophage derived foam cell differentiation	Gene Ontology	0.182581809586	0.738542
response to mineralocorticoid	Gene Ontology	0.182581809586	0.738542
monocyte chemotaxis	Gene Ontology	0.182581809586	0.738542
photoreceptor connecting cilium	Gene Ontology	0.182581809586	0.738542
circadian behavior	Gene Ontology	0.182581809586	0.738542
regulation of centrosome duplication	Gene Ontology	0.182581809586	0.738542
glial cell migration	Gene Ontology	0.182581809586	0.738542
positive regulation of multicellular organismal metabolic process	Gene Ontology	0.182581809586	0.738542
peptide receptor activity	Gene Ontology	0.183338355938	0.736747
coated vesicle membrane	Gene Ontology	0.183338355938	0.736747
hydrolase activity, acting on carbon-nitrogen (but not peptide) bonds	Gene Ontology	0.183338355938	0.736747
response to organophosphorus	Gene Ontology	0.183338355938	0.736747
regulation of binding	Gene Ontology	0.184698550673	0.733537
glycerolipid biosynthetic process	Gene Ontology	0.186267808596	0.729862
multicellular organism reproduction	Gene Ontology	0.18767633501	0.72659
nucleobase-containing compound transmembrane transporter activity	Gene Ontology	0.187715516339	0.7265
A band	Gene Ontology	0.187715516339	0.7265
cellular response to growth hormone stimulus	Gene Ontology	0.187715516339	0.7265
sarcoplasmic reticulum calcium ion transport	Gene Ontology	0.187715516339	0.7265
regulation of gastrulation	Gene Ontology	0.187715516339	0.7265
regulation of substrate adhesion-dependent cell spreading	Gene Ontology	0.187715516339	0.7265
mesodermal cell differentiation	Gene Ontology	0.187715516339	0.7265
cell proliferation in forebrain	Gene Ontology	0.187715516339	0.7265
regulation of protein oligomerization	Gene Ontology	0.187715516339	0.7265
membrane repolarization	Gene Ontology	0.187715516339	0.7265
regulation of lymphocyte migration	Gene Ontology	0.187715516339	0.7265
negative regulation of cell death	Gene Ontology	0.187748788473	0.726423
peroxisome	Gene Ontology	0.187849187573	0.726191
microbody	Gene Ontology	0.187849187573	0.726191
sperm part	Gene Ontology	0.187849187573	0.726191
peptide hormone secretion	Gene Ontology	0.189416697803	0.722582
cellular response to organonitrogen compound	Gene Ontology	0.189835105044	0.721623
regulation of axonogenesis	Gene Ontology	0.190110327583	0.720994
regulation of synaptic plasticity	Gene Ontology	0.190110327583	0.720994
lipoprotein metabolic process	Gene Ontology	0.190110327583	0.720994
RNA polymerase II transcription regulatory region sequence-specific DNA binding transcription factor activity involved in negative regulation of transcription	Gene Ontology	0.190110327583	0.720994
cardiovascular system development	Gene Ontology	0.190851892947	0.719304
circulatory system development	Gene Ontology	0.190851892947	0.719304
receptor-mediated endocytosis	Gene Ontology	0.190996230901	0.718975
cytosolic calcium ion homeostasis	Gene Ontology	0.190996230901	0.718975
positive regulation of transferase activity	Gene Ontology	0.192229548783	0.71618
positive regulation of NF-kappaB transcription factor activity	Gene Ontology	0.192375101362	0.715851
defense response to Gram-negative bacterium	Gene Ontology	0.192816984216	0.714855
regulation of collagen metabolic process	Gene Ontology	0.192816984216	0.714855
Schwann cell differentiation	Gene Ontology	0.192816984216	0.714855
dopamine metabolic process	Gene Ontology	0.192816984216	0.714855
histone demethylase activity	Gene Ontology	0.192816984216	0.714855
carbohydrate transmembrane transporter activity	Gene Ontology	0.192816984216	0.714855
carbohydrate transporter activity	Gene Ontology	0.192816984216	0.714855
regulation of calcium ion-dependent exocytosis	Gene Ontology	0.192816984216	0.714855
rhythmic behavior	Gene Ontology	0.192816984216	0.714855
temperature homeostasis	Gene Ontology	0.192816984216	0.714855
positive regulation of multicellular organism growth	Gene Ontology	0.192816984216	0.714855
positive regulation of glucose metabolic process	Gene Ontology	0.192816984216	0.714855
positive regulation of biological process	Gene Ontology	0.193891006062	0.712442
regulation of peptide transport	Gene Ontology	0.194165229588	0.711829
core promoter binding	Gene Ontology	0.1946433741	0.71076
motor activity	Gene Ontology	0.1946433741	0.71076
protein kinase regulator activity	Gene Ontology	0.1946433741	0.71076
detection of light stimulus	Gene Ontology	0.1946433741	0.71076
blood vessel morphogenesis	Gene Ontology	0.195207794105	0.709503
positive regulation of macromolecule metabolic process	Gene Ontology	0.195867468495	0.708038
regulation of cell shape	Gene Ontology	0.196915012538	0.705721
glucose transport	Gene Ontology	0.196915012538	0.705721
negative regulation of multicellular organismal process	Gene Ontology	0.197121873804	0.705265
molecular function regulator	Gene Ontology	0.197463280378	0.704514
positive regulation of protein tyrosine kinase activity	Gene Ontology	0.197886415654	0.703584
nucleotide-binding oligomerization domain containing signaling pathway	Gene Ontology	0.197886415654	0.703584
pyrimidine nucleobase metabolic process	Gene Ontology	0.197886415654	0.703584
neuron recognition	Gene Ontology	0.197886415654	0.703584
collagen biosynthetic process	Gene Ontology	0.197886415654	0.703584
ion channel inhibitor activity	Gene Ontology	0.197886415654	0.703584
regulation of activated T cell proliferation	Gene Ontology	0.197886415654	0.703584
regulation of glycoprotein metabolic process	Gene Ontology	0.197886415654	0.703584
response to tumor necrosis factor	Gene Ontology	0.19918988495	0.700733
hexose transport	Gene Ontology	0.19918988495	0.700733
acute inflammatory response	Gene Ontology	0.19918988495	0.700733
muscle cell proliferation	Gene Ontology	0.19918988495	0.700733
peptide secretion	Gene Ontology	0.200541596136	0.697796
positive regulation of reproductive process	Gene Ontology	0.202924011819	0.692667
regulation of sterol transport	Gene Ontology	0.202924011819	0.692667
negative regulation of peptide hormone secretion	Gene Ontology	0.202924011819	0.692667
hydrolase activity, acting on carbon-nitrogen (but not peptide) bonds, in cyclic amidines	Gene Ontology	0.202924011819	0.692667
regulation of centrosome cycle	Gene Ontology	0.202924011819	0.692667
acyl-CoA biosynthetic process	Gene Ontology	0.202924011819	0.692667
regulation of polysaccharide biosynthetic process	Gene Ontology	0.202924011819	0.692667
gene silencing by miRNA	Gene Ontology	0.202924011819	0.692667
negative regulation of cytokine secretion	Gene Ontology	0.202924011819	0.692667
regulation of catecholamine secretion	Gene Ontology	0.202924011819	0.692667
regulation of cholesterol transport	Gene Ontology	0.202924011819	0.692667
response to progesterone	Gene Ontology	0.202924011819	0.692667
channel inhibitor activity	Gene Ontology	0.202924011819	0.692667
peptide hormone binding	Gene Ontology	0.202924011819	0.692667
histone lysine demethylation	Gene Ontology	0.202924011819	0.692667
thioester biosynthetic process	Gene Ontology	0.202924011819	0.692667
multicellular organismal homeostasis	Gene Ontology	0.203748191394	0.690906
monosaccharide transport	Gene Ontology	0.203748812389	0.690905
endocytic vesicle membrane	Gene Ontology	0.203748812389	0.690905
transition metal ion homeostasis	Gene Ontology	0.203748812389	0.690905
regulation of protein phosphorylation	Gene Ontology	0.20633059288	0.685436
negative regulation of cell development	Gene Ontology	0.206966550072	0.6841
cellular process involved in reproduction in multicellular organism	Gene Ontology	0.206966550072	0.6841
anatomical structure development	Gene Ontology	0.207488212006	0.683007
T cell migration	Gene Ontology	0.207929972616	0.682083
plasma lipoprotein particle	Gene Ontology	0.207929972616	0.682083
ferric iron transport	Gene Ontology	0.207929972616	0.682083
histone demethylation	Gene Ontology	0.207929972616	0.682083
trivalent inorganic cation transport	Gene Ontology	0.207929972616	0.682083
pyrimidine ribonucleoside metabolic process	Gene Ontology	0.207929972616	0.682083
positive regulation of blood pressure	Gene Ontology	0.207929972616	0.682083
RNA polymerase II activating transcription factor binding	Gene Ontology	0.207929972616	0.682083
regulation of renal system process	Gene Ontology	0.207929972616	0.682083
regulation of dendritic spine development	Gene Ontology	0.207929972616	0.682083
heterotypic cell-cell adhesion	Gene Ontology	0.207929972616	0.682083
dendritic spine organization	Gene Ontology	0.207929972616	0.682083
negative regulation of peptide secretion	Gene Ontology	0.207929972616	0.682083
cytokine secretion	Gene Ontology	0.2083191328	0.681271
regulation of blood vessel size	Gene Ontology	0.2083191328	0.681271
metal ion transport	Gene Ontology	0.208368833483	0.681167
regulation of synaptic transmission	Gene Ontology	0.208580021708	0.680727
protein homooligomerization	Gene Ontology	0.208580021708	0.680727
negative regulation of biological process	Gene Ontology	0.208844225043	0.680178
hexose metabolic process	Gene Ontology	0.210196291722	0.677375
clathrin-coated vesicle	Gene Ontology	0.210608251977	0.676525
regulation of tube size	Gene Ontology	0.210608251977	0.676525
negative regulation of tumor necrosis factor superfamily cytokine production	Gene Ontology	0.212904496691	0.671815
positive regulation of adenylate cyclase activity	Gene Ontology	0.212904496691	0.671815
deacetylase activity	Gene Ontology	0.212904496691	0.671815
neuron maturation	Gene Ontology	0.212904496691	0.671815
positive regulation of nitric oxide biosynthetic process	Gene Ontology	0.212904496691	0.671815
response to cold	Gene Ontology	0.212904496691	0.671815
keratinocyte proliferation	Gene Ontology	0.212904496691	0.671815
regulation of toll-like receptor signaling pathway	Gene Ontology	0.212904496691	0.671815
cholesterol binding	Gene Ontology	0.212904496691	0.671815
glutamate secretion	Gene Ontology	0.212904496691	0.671815
cytoplasmic sequestering of protein	Gene Ontology	0.212904496691	0.671815
negative regulation of osteoblast differentiation	Gene Ontology	0.212904496691	0.671815
long-term synaptic potentiation	Gene Ontology	0.212904496691	0.671815
positive regulation of response to wounding	Gene Ontology	0.215193794247	0.66717
adult behavior	Gene Ontology	0.215193794247	0.66717
response to purine-containing compound	Gene Ontology	0.215193794247	0.66717
negative regulation of intracellular signal transduction	Gene Ontology	0.215424882619	0.666704
cell death	Gene Ontology	0.215624415177	0.666302
response to hypoxia	Gene Ontology	0.216688414524	0.664164
regulation of inflammatory response	Gene Ontology	0.216688414524	0.664164
regulation of kinase activity	Gene Ontology	0.217233164405	0.663074
cofactor biosynthetic process	Gene Ontology	0.217489976043	0.662561
regulation of cyclic nucleotide metabolic process	Gene Ontology	0.217489976043	0.662561
protein-lipid complex	Gene Ontology	0.217847781446	0.661847
dendritic cell differentiation	Gene Ontology	0.217847781446	0.661847
ion gated channel activity	Gene Ontology	0.217847781446	0.661847
protein demethylation	Gene Ontology	0.217847781446	0.661847
stereocilium bundle	Gene Ontology	0.217847781446	0.661847
response to cadmium ion	Gene Ontology	0.217847781446	0.661847
regulation of interleukin-1 beta production	Gene Ontology	0.217847781446	0.661847
phenol-containing compound biosynthetic process	Gene Ontology	0.217847781446	0.661847
protein dealkylation	Gene Ontology	0.217847781446	0.661847
death	Gene Ontology	0.217856798384	0.661829
transport	Gene Ontology	0.219103877986	0.65935
cAMP metabolic process	Gene Ontology	0.21978827311	0.657995
cyclic purine nucleotide metabolic process	Gene Ontology	0.21978827311	0.657995
RNA polymerase II regulatory region sequence-specific DNA binding	Gene Ontology	0.22198877647	0.653669
cyclic nucleotide biosynthetic process	Gene Ontology	0.222088568327	0.653474
sequestering of calcium ion	Gene Ontology	0.222760023043	0.652163
posttranscriptional gene silencing by RNA	Gene Ontology	0.222760023043	0.652163
regulation of lipid storage	Gene Ontology	0.222760023043	0.652163
catecholamine secretion	Gene Ontology	0.222760023043	0.652163
positive regulation of reactive oxygen species biosynthetic process	Gene Ontology	0.222760023043	0.652163
O-acyltransferase activity	Gene Ontology	0.222760023043	0.652163
oocyte development	Gene Ontology	0.222760023043	0.652163
T-tubule	Gene Ontology	0.222760023043	0.652163
positive regulation of phagocytosis	Gene Ontology	0.222760023043	0.652163
response to decreased oxygen levels	Gene Ontology	0.2232215666	0.651264
sensory perception of sound	Gene Ontology	0.224390745959	0.648995
protein tyrosine kinase activity	Gene Ontology	0.224390745959	0.648995
activation of MAPK activity	Gene Ontology	0.224390745959	0.648995
regulation of intracellular signal transduction	Gene Ontology	0.226516731653	0.6449
RNA polymerase II regulatory region DNA binding	Gene Ontology	0.227277153728	0.643444
inflammatory response to antigenic stimulus	Gene Ontology	0.227641416411	0.642749
RNA polymerase II transcription factor binding transcription factor activity involved in positive regulation of transcription	Gene Ontology	0.227641416411	0.642749
regulation of synapse assembly	Gene Ontology	0.227641416411	0.642749
negative regulation of transcription factor import into nucleus	Gene Ontology	0.227641416411	0.642749
posttranscriptional gene silencing	Gene Ontology	0.227641416411	0.642749
regulation of type I interferon-mediated signaling pathway	Gene Ontology	0.227641416411	0.642749
ligase activity, forming carbon-sulfur bonds	Gene Ontology	0.227641416411	0.642749
organic hydroxy compound transmembrane transporter activity	Gene Ontology	0.227641416411	0.642749
negative regulation of homeostatic process	Gene Ontology	0.229000292389	0.640164
organic anion transmembrane transporter activity	Gene Ontology	0.229000292389	0.640164
ligand-gated channel activity	Gene Ontology	0.231307436539	0.63581
ligand-gated ion channel activity	Gene Ontology	0.231307436539	0.63581
positive regulation of protein modification process	Gene Ontology	0.23217804516	0.634179
musculoskeletal movement	Gene Ontology	0.232492155256	0.633592
positive regulation of mitotic nuclear division	Gene Ontology	0.232492155256	0.633592
oocyte differentiation	Gene Ontology	0.232492155256	0.633592
primary alcohol metabolic process	Gene Ontology	0.232492155256	0.633592
response to growth hormone	Gene Ontology	0.232492155256	0.633592
NF-kappaB import into nucleus	Gene Ontology	0.232492155256	0.633592
sterol binding	Gene Ontology	0.232492155256	0.633592
collagen fibril organization	Gene Ontology	0.232492155256	0.633592
sperm flagellum	Gene Ontology	0.232492155256	0.633592
anion homeostasis	Gene Ontology	0.232492155256	0.633592
response to exogenous dsRNA	Gene Ontology	0.232492155256	0.633592
positive regulation of chemokine production	Gene Ontology	0.232492155256	0.633592
water transport	Gene Ontology	0.232492155256	0.633592
demethylase activity	Gene Ontology	0.232492155256	0.633592
regulation of NF-kappaB import into nucleus	Gene Ontology	0.232492155256	0.633592
regulation of multicellular organismal metabolic process	Gene Ontology	0.232492155256	0.633592
multicellular organismal movement	Gene Ontology	0.232492155256	0.633592
response to amine	Gene Ontology	0.232492155256	0.633592
regulation of cardiac muscle cell contraction	Gene Ontology	0.232492155256	0.633592
regulation of cellular carbohydrate metabolic process	Gene Ontology	0.233616013785	0.631497
myeloid leukocyte activation	Gene Ontology	0.233616013785	0.631497
regulation of apoptotic process	Gene Ontology	0.235051295857	0.628837
ion channel activity	Gene Ontology	0.235268238819	0.628437
antigen receptor-mediated signaling pathway	Gene Ontology	0.235925915139	0.627224
MAPK cascade	Gene Ontology	0.236442217744	0.626275
apoptotic process	Gene Ontology	0.237311801804	0.624681
regulation of insulin receptor signaling pathway	Gene Ontology	0.237312432068	0.62468
regulation of calcium-mediated signaling	Gene Ontology	0.237312432068	0.62468
regulation of vasodilation	Gene Ontology	0.237312432068	0.62468
myelin sheath	Gene Ontology	0.237312432068	0.62468
cranial nerve development	Gene Ontology	0.237312432068	0.62468
activated T cell proliferation	Gene Ontology	0.237312432068	0.62468
cardiac muscle cell action potential	Gene Ontology	0.237312432068	0.62468
regulation of cell morphogenesis involved in differentiation	Gene Ontology	0.238055958689	0.623321
toll-like receptor signaling pathway	Gene Ontology	0.238237032925	0.622991
kinase regulator activity	Gene Ontology	0.238237032925	0.622991
symbiosis, encompassing mutualism through parasitism	Gene Ontology	0.239957936185	0.619865
interspecies interaction between organisms	Gene Ontology	0.239957936185	0.619865
negative regulation of transport	Gene Ontology	0.240632422307	0.618646
phosphorylation	Gene Ontology	0.240716085684	0.618495
regulation of programmed cell death	Gene Ontology	0.241327623177	0.617393
cellular response to cAMP	Gene Ontology	0.242102438127	0.616001
regulation of interleukin-1 production	Gene Ontology	0.242102438127	0.616001
regulation of ATPase activity	Gene Ontology	0.242102438127	0.616001
membrane depolarization during action potential	Gene Ontology	0.242102438127	0.616001
organic hydroxy compound metabolic process	Gene Ontology	0.242220999579	0.615788
serine-type endopeptidase activity	Gene Ontology	0.24286249358	0.61464
regulation of ion transport	Gene Ontology	0.244533181163	0.611662
voltage-gated cation channel activity	Gene Ontology	0.245176627549	0.610521
cerebral cortex cell migration	Gene Ontology	0.246862363515	0.607545
pituitary gland development	Gene Ontology	0.246862363515	0.607545
trans-Golgi network membrane	Gene Ontology	0.246862363515	0.607545
regulation of actin filament-based movement	Gene Ontology	0.246862363515	0.607545
sperm motility	Gene Ontology	0.246862363515	0.607545
bile acid metabolic process	Gene Ontology	0.246862363515	0.607545
tumor necrosis factor receptor superfamily binding	Gene Ontology	0.246862363515	0.607545
autonomic nervous system development	Gene Ontology	0.246862363515	0.607545
ER to Golgi transport vesicle membrane	Gene Ontology	0.246862363515	0.607545
negative regulation of neuron differentiation	Gene Ontology	0.24749156013	0.60644
cellular response to acid chemical	Gene Ontology	0.24749156013	0.60644
regulation of purine nucleotide metabolic process	Gene Ontology	0.24749156013	0.60644
regulation of metal ion transport	Gene Ontology	0.248036454	0.605484
carbohydrate binding	Gene Ontology	0.248036454	0.605484
response to acid chemical	Gene Ontology	0.248036454	0.605484
positive regulation of metabolic process	Gene Ontology	0.248049668093	0.605461
programmed cell death	Gene Ontology	0.24827544893	0.605066
response to oxygen levels	Gene Ontology	0.249706119141	0.602571
negative regulation of cellular process	Gene Ontology	0.250923374482	0.600459
embryo implantation	Gene Ontology	0.251592397116	0.599302
endothelial cell development	Gene Ontology	0.251592397116	0.599302
phosphatidylinositol-4,5-bisphosphate binding	Gene Ontology	0.251592397116	0.599302
interleukin-1 beta production	Gene Ontology	0.251592397116	0.599302
positive regulation of tumor necrosis factor production	Gene Ontology	0.251592397116	0.599302
response to activity	Gene Ontology	0.251592397116	0.599302
sodium ion homeostasis	Gene Ontology	0.251592397116	0.599302
nuclear inner membrane	Gene Ontology	0.251592397116	0.599302
glutathione metabolic process	Gene Ontology	0.251592397116	0.599302
scavenger receptor activity	Gene Ontology	0.251592397116	0.599302
anatomical structure maturation	Gene Ontology	0.251592397116	0.599302
potassium channel regulator activity	Gene Ontology	0.251592397116	0.599302
regulation of carbohydrate metabolic process	Gene Ontology	0.252123417181	0.598387
vascular process in circulatory system	Gene Ontology	0.252123417181	0.598387
positive regulation of cellular metabolic process	Gene Ontology	0.25301919061	0.596847
cofactor metabolic process	Gene Ontology	0.253050417801	0.596793
negative regulation of molecular function	Gene Ontology	0.253495351002	0.59603
carboxylic acid binding	Gene Ontology	0.254440142772	0.594414
regulation of nucleotide metabolic process	Gene Ontology	0.254440142772	0.594414
response to antibiotic	Gene Ontology	0.256292726633	0.591264
regulation of interleukin-12 production	Gene Ontology	0.256292726633	0.591264
regulation of organic acid transport	Gene Ontology	0.256292726633	0.591264
fluid transport	Gene Ontology	0.256292726633	0.591264
transferase activity, transferring pentosyl groups	Gene Ontology	0.256292726633	0.591264
regulation of potassium ion transmembrane transport	Gene Ontology	0.256292726633	0.591264
organic acid binding	Gene Ontology	0.25675726919	0.590477
establishment of localization	Gene Ontology	0.257213054813	0.589707
positive regulation of immune response	Gene Ontology	0.258523513947	0.5875
regulation of cell-substrate adhesion	Gene Ontology	0.259074700033	0.586575
sensory perception of mechanical stimulus	Gene Ontology	0.259074700033	0.586575
smooth muscle cell differentiation	Gene Ontology	0.260963538587	0.58342
labyrinthine layer development	Gene Ontology	0.260963538587	0.58342
positive regulation of cyclase activity	Gene Ontology	0.260963538587	0.58342
interleukin-12 production	Gene Ontology	0.260963538587	0.58342
acute-phase response	Gene Ontology	0.260963538587	0.58342
positive regulation of tumor necrosis factor superfamily cytokine production	Gene Ontology	0.260963538587	0.58342
positive regulation of MAPK cascade	Gene Ontology	0.260982295069	0.583389
regulation of heart contraction	Gene Ontology	0.261392340094	0.582707
regulation of MAP kinase activity	Gene Ontology	0.261438165724	0.582631
cellular carbohydrate metabolic process	Gene Ontology	0.263120008036	0.579846
protein dimerization activity	Gene Ontology	0.265053167898	0.576667
regulation of neuronal synaptic plasticity	Gene Ontology	0.265605018329	0.575764
regulation of nitric oxide biosynthetic process	Gene Ontology	0.265605018329	0.575764
negative regulation of muscle cell differentiation	Gene Ontology	0.265605018329	0.575764
ligand-activated sequence-specific DNA binding RNA polymerase II transcription factor activity	Gene Ontology	0.265605018329	0.575764
direct ligand regulated sequence-specific DNA binding transcription factor activity	Gene Ontology	0.265605018329	0.575764
positive regulation of neuron apoptotic process	Gene Ontology	0.265605018329	0.575764
intercalated disc	Gene Ontology	0.265605018329	0.575764
negative regulation of synaptic transmission	Gene Ontology	0.265605018329	0.575764
dendrite development	Gene Ontology	0.26602787295	0.575073
response to nutrient	Gene Ontology	0.26602787295	0.575073
regulation of blood pressure	Gene Ontology	0.26602787295	0.575073
signal transduction by phosphorylation	Gene Ontology	0.269582814194	0.569308
negative regulation of axonogenesis	Gene Ontology	0.270217350045	0.568287
centrosome duplication	Gene Ontology	0.270217350045	0.568287
regulation of mitochondrial membrane potential	Gene Ontology	0.270217350045	0.568287
regulation of TOR signaling	Gene Ontology	0.270217350045	0.568287
cytoplasmic pattern recognition receptor signaling pathway	Gene Ontology	0.270217350045	0.568287
growth factor activity	Gene Ontology	0.270663129573	0.567571
taxis	Gene Ontology	0.271692045497	0.565923
chemotaxis	Gene Ontology	0.271692045497	0.565923
synaptic transmission	Gene Ontology	0.272748157788	0.564238
response to temperature stimulus	Gene Ontology	0.272980428659	0.563868
muscle contraction	Gene Ontology	0.273237640804	0.563459
cation channel activity	Gene Ontology	0.273237640804	0.563459
reproductive structure development	Gene Ontology	0.274726247091	0.5611
catechol-containing compound metabolic process	Gene Ontology	0.274800716768	0.560982
catecholamine metabolic process	Gene Ontology	0.274800716768	0.560982
extracellular matrix binding	Gene Ontology	0.274800716768	0.560982
positive chemotaxis	Gene Ontology	0.274800716768	0.560982
positive regulation of lyase activity	Gene Ontology	0.274800716768	0.560982
sequestering of metal ion	Gene Ontology	0.274800716768	0.560982
regulation of cytokine production involved in immune response	Gene Ontology	0.274800716768	0.560982
phosphoprotein binding	Gene Ontology	0.274800716768	0.560982
positive regulation of lipid transport	Gene Ontology	0.274800716768	0.560982
bone resorption	Gene Ontology	0.274800716768	0.560982
hormone receptor binding	Gene Ontology	0.275297390192	0.560198
cation channel complex	Gene Ontology	0.275297390192	0.560198
cellular response to hormone stimulus	Gene Ontology	0.276265428543	0.558673
hormone secretion	Gene Ontology	0.276619335775	0.558117
cell proliferation	Gene Ontology	0.277118106303	0.557335
active transmembrane transporter activity	Gene Ontology	0.278311718575	0.555469
glycogen biosynthetic process	Gene Ontology	0.279355300378	0.553843
ovarian follicle development	Gene Ontology	0.279355300378	0.553843
catecholamine transport	Gene Ontology	0.279355300378	0.553843
interleukin-1 production	Gene Ontology	0.279355300378	0.553843
glucan biosynthetic process	Gene Ontology	0.279355300378	0.553843
organophosphate biosynthetic process	Gene Ontology	0.279843747334	0.553084
homeostatic process	Gene Ontology	0.280189687195	0.552548
reproductive system development	Gene Ontology	0.280257374197	0.552443
regulation of cellular localization	Gene Ontology	0.280724319426	0.55172
protein oligomerization	Gene Ontology	0.28302940744	0.548168
negative regulation of gene expression	Gene Ontology	0.283074053613	0.5481
astrocyte differentiation	Gene Ontology	0.283881281615	0.546863
modified amino acid binding	Gene Ontology	0.283881281615	0.546863
kinesin complex	Gene Ontology	0.283881281615	0.546863
protein kinase activator activity	Gene Ontology	0.283881281615	0.546863
protein export from nucleus	Gene Ontology	0.283881281615	0.546863
nucleotide-binding domain, leucine rich repeat containing receptor signaling pathway	Gene Ontology	0.283881281615	0.546863
epithelial cell morphogenesis	Gene Ontology	0.283881281615	0.546863
regulation of signaling	Gene Ontology	0.283895601381	0.546841
response to virus	Gene Ontology	0.285090565139	0.545017
regulation of body fluid levels	Gene Ontology	0.285495379811	0.544401
transmembrane transport	Gene Ontology	0.286205752638	0.543322
monosaccharide metabolic process	Gene Ontology	0.286787410531	0.54244
regulation of cell adhesion	Gene Ontology	0.287027200941	0.542077
regulation of response to stimulus	Gene Ontology	0.287258392027	0.541727
transferase activity, transferring alkyl or aryl (other than methyl) groups	Gene Ontology	0.288378840083	0.540037
leukocyte degranulation	Gene Ontology	0.288378840083	0.540037
double-stranded RNA binding	Gene Ontology	0.288378840083	0.540037
regulation of transcription from RNA polymerase II promoter in response to stress	Gene Ontology	0.288378840083	0.540037
columnar/cuboidal epithelial cell development	Gene Ontology	0.288378840083	0.540037
regulation of plasma lipoprotein particle levels	Gene Ontology	0.288378840083	0.540037
positive regulation of nuclear division	Gene Ontology	0.288378840083	0.540037
regulation of neuron projection development	Gene Ontology	0.288485032115	0.539877
hormone transport	Gene Ontology	0.288485032115	0.539877
protein secretion	Gene Ontology	0.288585525769	0.539725
regulation of cell communication	Gene Ontology	0.288651443782	0.539626
secretion	Gene Ontology	0.288771932343	0.539445
cell adhesion molecule binding	Gene Ontology	0.289187267236	0.538821
epithelial cell differentiation	Gene Ontology	0.289429210327	0.538458
embryo development	Gene Ontology	0.289669668194	0.538097
tissue development	Gene Ontology	0.290061765088	0.53751
protein complex binding	Gene Ontology	0.290356397641	0.537069
regulation of cell death	Gene Ontology	0.290563598857	0.536759
single-organism developmental process	Gene Ontology	0.29063867851	0.536647
response to wounding	Gene Ontology	0.29146720335	0.53541
regulation of ion homeostasis	Gene Ontology	0.291499486957	0.535362
Fc-epsilon receptor signaling pathway	Gene Ontology	0.291499486957	0.535362
serine-type peptidase activity	Gene Ontology	0.291499486957	0.535362
myeloid cell development	Gene Ontology	0.292848154259	0.533358
regulation of Notch signaling pathway	Gene Ontology	0.292848154259	0.533358
ER to Golgi transport vesicle	Gene Ontology	0.292848154259	0.533358
lymphocyte migration	Gene Ontology	0.292848154259	0.533358
steroid hormone receptor activity	Gene Ontology	0.292848154259	0.533358
positive regulation of production of molecular mediator of immune response	Gene Ontology	0.292848154259	0.533358
lung morphogenesis	Gene Ontology	0.292848154259	0.533358
xenobiotic metabolic process	Gene Ontology	0.293810702349	0.531932
regulation of protein transport	Gene Ontology	0.294243831364	0.531293
ammonium ion metabolic process	Gene Ontology	0.296120834834	0.528531
regulation of ERK1 and ERK2 cascade	Gene Ontology	0.296120834834	0.528531
serine hydrolase activity	Gene Ontology	0.296120834834	0.528531
gastrulation	Gene Ontology	0.296120834834	0.528531
phosphate-containing compound metabolic process	Gene Ontology	0.296636511789	0.527775
positive regulation of interferon-gamma production	Gene Ontology	0.2972894015	0.526821
regulation of reactive oxygen species biosynthetic process	Gene Ontology	0.2972894015	0.526821
regulation of chemokine production	Gene Ontology	0.2972894015	0.526821
regulation of vasoconstriction	Gene Ontology	0.2972894015	0.526821
cellular response to hydrogen peroxide	Gene Ontology	0.2972894015	0.526821
activating transcription factor binding	Gene Ontology	0.2972894015	0.526821
telencephalon cell migration	Gene Ontology	0.2972894015	0.526821
enzyme activator activity	Gene Ontology	0.300386926658	0.522319
heart contraction	Gene Ontology	0.300737541896	0.521812
central nervous system neuron differentiation	Gene Ontology	0.300737541896	0.521812
regulation of catalytic activity	Gene Ontology	0.301072925993	0.521328
calcium ion import	Gene Ontology	0.301702758048	0.520421
pyridine nucleotide metabolic process	Gene Ontology	0.301702758048	0.520421
nicotinamide nucleotide metabolic process	Gene Ontology	0.301702758048	0.520421
presynaptic membrane	Gene Ontology	0.301702758048	0.520421
regulation of phagocytosis	Gene Ontology	0.301702758048	0.520421
regulation of protein tyrosine kinase activity	Gene Ontology	0.301702758048	0.520421
negative regulation of hormone secretion	Gene Ontology	0.301702758048	0.520421
negative regulation of signal transduction	Gene Ontology	0.302307719165	0.519551
embryonic morphogenesis	Gene Ontology	0.302701068847	0.518986
organic substance transport	Gene Ontology	0.3035782828	0.517729
heart process	Gene Ontology	0.305348999875	0.515203
energy reserve metabolic process	Gene Ontology	0.305348999875	0.515203
transmembrane transporter complex	Gene Ontology	0.305495618655	0.514995
positive regulation of proteasomal ubiquitin-dependent protein catabolic process	Gene Ontology	0.30608839904	0.514153
regulation of DNA-templated transcription in response to stress	Gene Ontology	0.30608839904	0.514153
positive regulation of cellular carbohydrate metabolic process	Gene Ontology	0.30608839904	0.514153
cardiac conduction	Gene Ontology	0.30608839904	0.514153
pyridoxal phosphate binding	Gene Ontology	0.30608839904	0.514153
myeloid cell activation involved in immune response	Gene Ontology	0.30608839904	0.514153
secretion by cell	Gene Ontology	0.307020870729	0.512832
pattern recognition receptor signaling pathway	Gene Ontology	0.307652574745	0.511939
nucleotide biosynthetic process	Gene Ontology	0.308903306834	0.510177
enzyme regulator activity	Gene Ontology	0.309175471338	0.509795
positive regulation of cell differentiation	Gene Ontology	0.309175471338	0.509795
cellular response to oxidative stress	Gene Ontology	0.309954616457	0.508702
sulfur compound biosynthetic process	Gene Ontology	0.309954616457	0.508702
cell-cell contact zone	Gene Ontology	0.310446498511	0.508013
forebrain cell migration	Gene Ontology	0.310446498511	0.508013
kinase activator activity	Gene Ontology	0.310446498511	0.508013
steroid hormone mediated signaling pathway	Gene Ontology	0.310446498511	0.508013
positive regulation of neuron death	Gene Ontology	0.310446498511	0.508013
positive regulation of protein binding	Gene Ontology	0.310446498511	0.508013
peptidyl-tyrosine phosphorylation	Gene Ontology	0.310607611067	0.507788
nucleoside phosphate biosynthetic process	Gene Ontology	0.310607611067	0.507788
detection of external stimulus	Gene Ontology	0.312255053416	0.505491
innate immune response-activating signal transduction	Gene Ontology	0.312255053416	0.505491
microtubule binding	Gene Ontology	0.312255053416	0.505491
positive regulation of I-kappaB kinase/NF-kappaB signaling	Gene Ontology	0.312255053416	0.505491
inner ear development	Gene Ontology	0.312255053416	0.505491
cyclic nucleotide metabolic process	Gene Ontology	0.312255053416	0.505491
positive regulation of response to stimulus	Gene Ontology	0.314001407505	0.503068
transporter complex	Gene Ontology	0.314016962096	0.503047
peptidyl-tyrosine modification	Gene Ontology	0.314016962096	0.503047
primary cilium	Gene Ontology	0.314553814986	0.502305
positive regulation of osteoblast differentiation	Gene Ontology	0.314777229406	0.501997
circadian regulation of gene expression	Gene Ontology	0.314777229406	0.501997
photoreceptor outer segment	Gene Ontology	0.314777229406	0.501997
cytokine production involved in immune response	Gene Ontology	0.314777229406	0.501997
nitric oxide biosynthetic process	Gene Ontology	0.314777229406	0.501997
viral process	Gene Ontology	0.316780320075	0.499242
response to mechanical stimulus	Gene Ontology	0.31685083148	0.499145
transcription regulatory region sequence-specific DNA binding	Gene Ontology	0.317967456316	0.497617
lipid binding	Gene Ontology	0.318499648849	0.496891
protein kinase inhibitor activity	Gene Ontology	0.319080763583	0.496099
cellular defense response	Gene Ontology	0.319080763583	0.496099
positive regulation of cytokine biosynthetic process	Gene Ontology	0.319080763583	0.496099
mitotic spindle organization	Gene Ontology	0.319080763583	0.496099
TOR signaling	Gene Ontology	0.319080763583	0.496099
rough endoplasmic reticulum	Gene Ontology	0.319080763583	0.496099
calcium-dependent protein binding	Gene Ontology	0.319080763583	0.496099
detection of abiotic stimulus	Gene Ontology	0.319146034155	0.496011
regulation of calcium ion transport	Gene Ontology	0.319146034155	0.496011
phosphorus metabolic process	Gene Ontology	0.320448453201	0.494242
positive regulation of JUN kinase activity	Gene Ontology	0.32335727182	0.490317
neutrophil chemotaxis	Gene Ontology	0.32335727182	0.490317
centrosome cycle	Gene Ontology	0.32335727182	0.490317
negative regulation of protein import into nucleus	Gene Ontology	0.32335727182	0.490317
antiporter activity	Gene Ontology	0.32335727182	0.490317
positive regulation of DNA replication	Gene Ontology	0.32335727182	0.490317
developmental process	Gene Ontology	0.324358603048	0.488975
ERK1 and ERK2 cascade	Gene Ontology	0.326020085747	0.486756
positive regulation of proteasomal protein catabolic process	Gene Ontology	0.327606923823	0.484647
respiratory gaseous exchange	Gene Ontology	0.327606923823	0.484647
retina homeostasis	Gene Ontology	0.327606923823	0.484647
myosin complex	Gene Ontology	0.327606923823	0.484647
regulation of adenylate cyclase activity	Gene Ontology	0.327606923823	0.484647
transmission of nerve impulse	Gene Ontology	0.327606923823	0.484647
gated channel activity	Gene Ontology	0.327659155187	0.484578
multi-organism cellular process	Gene Ontology	0.327692286025	0.484534
meiotic cell cycle	Gene Ontology	0.328307364209	0.483719
hormone metabolic process	Gene Ontology	0.328307364209	0.483719
activation of innate immune response	Gene Ontology	0.328307364209	0.483719
lung development	Gene Ontology	0.328307364209	0.483719
spermatogenesis	Gene Ontology	0.329227387829	0.482504
carbohydrate derivative catabolic process	Gene Ontology	0.330592498932	0.480707
response to peptide	Gene Ontology	0.330636544706	0.480649
regulation of hormone levels	Gene Ontology	0.330636544706	0.480649
male gamete generation	Gene Ontology	0.330636544706	0.480649
pyridine-containing compound metabolic process	Gene Ontology	0.331829888235	0.479084
regulation of synapse organization	Gene Ontology	0.331829888235	0.479084
phosphatidylinositol bisphosphate binding	Gene Ontology	0.331829888235	0.479084
kinase inhibitor activity	Gene Ontology	0.331829888235	0.479084
protein complex localization	Gene Ontology	0.331829888235	0.479084
chemokine production	Gene Ontology	0.331829888235	0.479084
regulation of potassium ion transport	Gene Ontology	0.331829888235	0.479084
defense response to Gram-positive bacterium	Gene Ontology	0.331829888235	0.479084
beta-catenin binding	Gene Ontology	0.331829888235	0.479084
positive regulation of T cell activation	Gene Ontology	0.332875426633	0.477718
tissue homeostasis	Gene Ontology	0.332875426633	0.477718
voltage-gated ion channel activity	Gene Ontology	0.332875426633	0.477718
voltage-gated channel activity	Gene Ontology	0.332875426633	0.477718
immune effector process	Gene Ontology	0.335618130064	0.474155
regulation of transferase activity	Gene Ontology	0.335842399055	0.473864
positive regulation of T cell differentiation	Gene Ontology	0.336026332635	0.473627
neutrophil migration	Gene Ontology	0.336026332635	0.473627
phospholipase C-activating G-protein coupled receptor signaling pathway	Gene Ontology	0.336026332635	0.473627
positive regulation of carbohydrate metabolic process	Gene Ontology	0.336026332635	0.473627
hormone biosynthetic process	Gene Ontology	0.336026332635	0.473627
gene silencing by RNA	Gene Ontology	0.336026332635	0.473627
developmental process involved in reproduction	Gene Ontology	0.336844082241	0.472571
secondary active transmembrane transporter activity	Gene Ontology	0.337434412214	0.471811
regulation of neuron apoptotic process	Gene Ontology	0.337434412214	0.471811
negative regulation of cytokine production	Gene Ontology	0.337434412214	0.471811
respiratory tube development	Gene Ontology	0.337434412214	0.471811
positive regulation of leukocyte cell-cell adhesion	Gene Ontology	0.337434412214	0.471811
cytoplasmic membrane-bounded vesicle	Gene Ontology	0.338090787634	0.470967
glycosaminoglycan binding	Gene Ontology	0.339710347886	0.468891
skeletal muscle cell differentiation	Gene Ontology	0.340196423556	0.46827
monoamine transport	Gene Ontology	0.340196423556	0.46827
vasodilation	Gene Ontology	0.340196423556	0.46827
positive regulation of exocytosis	Gene Ontology	0.340196423556	0.46827
embryonic pattern specification	Gene Ontology	0.340196423556	0.46827
cellular polysaccharide biosynthetic process	Gene Ontology	0.340196423556	0.46827
positive regulation of homotypic cell-cell adhesion	Gene Ontology	0.341983832104	0.465994
organonitrogen compound catabolic process	Gene Ontology	0.342999410952	0.464707
aromatic compound catabolic process	Gene Ontology	0.34333023953	0.464288
coated vesicle	Gene Ontology	0.344254805893	0.46312
regulation of peptide hormone secretion	Gene Ontology	0.344254805893	0.46312
glycerophospholipid biosynthetic process	Gene Ontology	0.344254805893	0.46312
regulation of synapse structure or activity	Gene Ontology	0.34434032648	0.463012
mesoderm formation	Gene Ontology	0.34434032648	0.463012
viral entry into host cell	Gene Ontology	0.34434032648	0.463012
glutamine family amino acid metabolic process	Gene Ontology	0.34434032648	0.463012
toll-like receptor 10 signaling pathway	Gene Ontology	0.34434032648	0.463012
hormone binding	Gene Ontology	0.34434032648	0.463012
myeloid leukocyte mediated immunity	Gene Ontology	0.34434032648	0.463012
regulation of nucleocytoplasmic transport	Gene Ontology	0.346523211119	0.460268
blood vessel endothelial cell migration	Gene Ontology	0.348458205853	0.457849
toll-like receptor 5 signaling pathway	Gene Ontology	0.348458205853	0.457849
cellular monovalent inorganic cation homeostasis	Gene Ontology	0.348458205853	0.457849
phosphatidylcholine metabolic process	Gene Ontology	0.348458205853	0.457849
negative regulation of protein localization to nucleus	Gene Ontology	0.348458205853	0.457849
cholesterol homeostasis	Gene Ontology	0.348458205853	0.457849
carbohydrate biosynthetic process	Gene Ontology	0.348788990473	0.457437
sterol homeostasis	Gene Ontology	0.352550225088	0.452779
cellular response to mechanical stimulus	Gene Ontology	0.352550225088	0.452779
heat shock protein binding	Gene Ontology	0.352550225088	0.452779
cellular iron ion homeostasis	Gene Ontology	0.352550225088	0.452779
cellular response to heat	Gene Ontology	0.352550225088	0.452779
nerve development	Gene Ontology	0.352550225088	0.452779
oogenesis	Gene Ontology	0.352550225088	0.452779
regulation of acute inflammatory response	Gene Ontology	0.352550225088	0.452779
sulfur compound metabolic process	Gene Ontology	0.353210808308	0.451966
regulation of transcription from RNA polymerase II promoter	Gene Ontology	0.353710734188	0.451352
regulation of protein secretion	Gene Ontology	0.354910924914	0.449881
muscle system process	Gene Ontology	0.354910924914	0.449881
regulation of peptide secretion	Gene Ontology	0.355570012511	0.449075
negative regulation of neurogenesis	Gene Ontology	0.355570012511	0.449075
receptor internalization	Gene Ontology	0.35661654657	0.447799
brush border	Gene Ontology	0.35661654657	0.447799
nucleobase metabolic process	Gene Ontology	0.35661654657	0.447799
multicellular organismal response to stress	Gene Ontology	0.35661654657	0.447799
oxidoreduction coenzyme metabolic process	Gene Ontology	0.35661654657	0.447799
substrate adhesion-dependent cell spreading	Gene Ontology	0.35661654657	0.447799
defense response to bacterium	Gene Ontology	0.357824731614	0.44633
plasma membrane part	Gene Ontology	0.359720886406	0.444034
enzyme inhibitor activity	Gene Ontology	0.360007614679	0.443688
epithelial cell development	Gene Ontology	0.360076550467	0.443605
germ cell development	Gene Ontology	0.360076550467	0.443605
mesoderm morphogenesis	Gene Ontology	0.360657331668	0.442905
entry into host cell	Gene Ontology	0.360657331668	0.442905
movement in environment of other organism involved in symbiotic interaction	Gene Ontology	0.360657331668	0.442905
movement in host environment	Gene Ontology	0.360657331668	0.442905
entry into other organism involved in symbiotic interaction	Gene Ontology	0.360657331668	0.442905
entry into host	Gene Ontology	0.360657331668	0.442905
negative regulation of nucleocytoplasmic transport	Gene Ontology	0.360657331668	0.442905
entry into cell of other organism involved in symbiotic interaction	Gene Ontology	0.360657331668	0.442905
chloride channel activity	Gene Ontology	0.360657331668	0.442905
response to osmotic stress	Gene Ontology	0.360657331668	0.442905
transmembrane transporter activity	Gene Ontology	0.361977488069	0.441318
nucleobase-containing small molecule metabolic process	Gene Ontology	0.362651245959	0.440511
single-organism cellular process	Gene Ontology	0.36271201197	0.440438
multicellular organismal development	Gene Ontology	0.363573396453	0.439408
regulation of establishment of protein localization	Gene Ontology	0.363882034654	0.439039
cellular amine metabolic process	Gene Ontology	0.364571278196	0.438218
regulated secretory pathway	Gene Ontology	0.364672740735	0.438097
water homeostasis	Gene Ontology	0.364672740735	0.438097
regulation of multicellular organism growth	Gene Ontology	0.364672740735	0.438097
glial cell development	Gene Ontology	0.364672740735	0.438097
forebrain development	Gene Ontology	0.365098194992	0.43759
proteinaceous extracellular matrix	Gene Ontology	0.365098194992	0.43759
regulation of cell-cell adhesion	Gene Ontology	0.365098194992	0.43759
positive regulation of ion transport	Gene Ontology	0.366814084384	0.435554
gliogenesis	Gene Ontology	0.366814084384	0.435554
insulin secretion	Gene Ontology	0.366814084384	0.435554
positive regulation of transcription from RNA polymerase II promoter	Gene Ontology	0.36702418238	0.435305
toll-like receptor TLR6:TLR2 signaling pathway	Gene Ontology	0.368662933117	0.433371
activation of signaling protein activity involved in unfolded protein response	Gene Ontology	0.368662933117	0.433371
toll-like receptor TLR1:TLR2 signaling pathway	Gene Ontology	0.368662933117	0.433371
ear development	Gene Ontology	0.369053784932	0.43291
telencephalon development	Gene Ontology	0.37129033039	0.430286
regulation of signal transduction	Gene Ontology	0.372579498988	0.428781
regulation of cyclase activity	Gene Ontology	0.372628067162	0.428724
polysaccharide biosynthetic process	Gene Ontology	0.372628067162	0.428724
response to vitamin	Gene Ontology	0.372628067162	0.428724
negative regulation of hydrolase activity	Gene Ontology	0.37356680213	0.427632
vasoconstriction	Gene Ontology	0.376568300221	0.424156
positive regulation of nuclease activity	Gene Ontology	0.376568300221	0.424156
bone remodeling	Gene Ontology	0.376568300221	0.424156
positive regulation of cytokine secretion	Gene Ontology	0.376568300221	0.424156
peripheral nervous system development	Gene Ontology	0.376568300221	0.424156
cellular carbohydrate biosynthetic process	Gene Ontology	0.376568300221	0.424156
nitric oxide metabolic process	Gene Ontology	0.376568300221	0.424156
positive regulation of intracellular signal transduction	Gene Ontology	0.377246866632	0.423374
anatomical structure morphogenesis	Gene Ontology	0.378764823489	0.42163
sulfur compound binding	Gene Ontology	0.380203998161	0.419983
toll-like receptor 9 signaling pathway	Gene Ontology	0.380483788658	0.419664
reactive oxygen species biosynthetic process	Gene Ontology	0.380483788658	0.419664
ciliary cytoplasm	Gene Ontology	0.380483788658	0.419664
axoneme	Gene Ontology	0.380483788658	0.419664
T cell costimulation	Gene Ontology	0.380483788658	0.419664
positive regulation of reactive oxygen species metabolic process	Gene Ontology	0.380483788658	0.419664
microtubule motor activity	Gene Ontology	0.380483788658	0.419664
positive regulation of lymphocyte differentiation	Gene Ontology	0.380483788658	0.419664
antigen processing and presentation of exogenous peptide antigen via MHC class I, TAP-dependent	Gene Ontology	0.380483788658	0.419664
regulation of cardiac muscle contraction	Gene Ontology	0.384374687857	0.415245
regulation of organelle assembly	Gene Ontology	0.384374687857	0.415245
lymphocyte costimulation	Gene Ontology	0.384374687857	0.415245
regulation of JUN kinase activity	Gene Ontology	0.384374687857	0.415245
amine metabolic process	Gene Ontology	0.384640669728	0.414945
monovalent inorganic cation transmembrane transporter activity	Gene Ontology	0.385384030877	0.414106
system development	Gene Ontology	0.385914526741	0.413509
neuron apoptotic process	Gene Ontology	0.386853806451	0.412453
transcription corepressor activity	Gene Ontology	0.386853806451	0.412453
reactive nitrogen species metabolic process	Gene Ontology	0.388241152223	0.410898
collagen catabolic process	Gene Ontology	0.388241152223	0.410898
regulation of lyase activity	Gene Ontology	0.388241152223	0.410898
positive regulation of blood circulation	Gene Ontology	0.388241152223	0.410898
exocytosis	Gene Ontology	0.390432667757	0.408454
immune response-activating cell surface receptor signaling pathway	Gene Ontology	0.39126946324	0.407524
positive regulation of type I interferon production	Gene Ontology	0.392083335194	0.406622
TRIF-dependent toll-like receptor signaling pathway	Gene Ontology	0.392083335194	0.406622
toll-like receptor 2 signaling pathway	Gene Ontology	0.392083335194	0.406622
positive regulation of protein kinase B signaling	Gene Ontology	0.392083335194	0.406622
regulation of response to wounding	Gene Ontology	0.392113236097	0.406588
organic cyclic compound catabolic process	Gene Ontology	0.392669571961	0.405973
transmembrane receptor protein tyrosine kinase signaling pathway	Gene Ontology	0.392725690449	0.405911
respiratory system development	Gene Ontology	0.393471897945	0.405086
defense response to virus	Gene Ontology	0.393471897945	0.405086
inorganic anion transport	Gene Ontology	0.393471897945	0.405086
proteolysis	Gene Ontology	0.395111189536	0.403281
negative regulation of locomotion	Gene Ontology	0.395670681073	0.402666
response to fibroblast growth factor	Gene Ontology	0.395670681073	0.402666
antigen processing and presentation of exogenous peptide antigen via MHC class I	Gene Ontology	0.395901389244	0.402413
anion channel activity	Gene Ontology	0.395901389244	0.402413
regulation of viral transcription	Gene Ontology	0.395901389244	0.402413
ovulation cycle process	Gene Ontology	0.395901389244	0.402413
sequence-specific DNA binding RNA polymerase II transcription factor activity	Gene Ontology	0.396880789866	0.40134
positive regulation of biosynthetic process	Gene Ontology	0.397029290077	0.401177
immune response-activating signal transduction	Gene Ontology	0.398823278535	0.39922
axon terminus	Gene Ontology	0.39969546589	0.398271
phagocytic vesicle	Gene Ontology	0.39969546589	0.398271
negative regulation of nervous system development	Gene Ontology	0.400057129252	0.397878
gluconeogenesis	Gene Ontology	0.403465715695	0.394193
vesicle lumen	Gene Ontology	0.403465715695	0.394193
MyD88-independent toll-like receptor signaling pathway	Gene Ontology	0.403465715695	0.394193
regulation of nuclease activity	Gene Ontology	0.403465715695	0.394193
cytoplasmic membrane-bounded vesicle lumen	Gene Ontology	0.403465715695	0.394193
Rho protein signal transduction	Gene Ontology	0.403465715695	0.394193
regulation of carbohydrate biosynthetic process	Gene Ontology	0.403465715695	0.394193
cell-cell junction	Gene Ontology	0.407181454622	0.390212
membrane part	Gene Ontology	0.407184986286	0.390208
protein transporter activity	Gene Ontology	0.407212288281	0.390179
regulation of cellular amine metabolic process	Gene Ontology	0.407212288281	0.390179
regulation of production of molecular mediator of immune response	Gene Ontology	0.407212288281	0.390179
negative regulation of intracellular protein transport	Gene Ontology	0.407212288281	0.390179
RNA polymerase II transcription cofactor activity	Gene Ontology	0.407212288281	0.390179
multicellular organismal catabolic process	Gene Ontology	0.407212288281	0.390179
cellular amide metabolic process	Gene Ontology	0.408784446352	0.388506
in utero embryonic development	Gene Ontology	0.408848930752	0.388437
limbic system development	Gene Ontology	0.410935332328	0.386227
regulation of systemic arterial blood pressure	Gene Ontology	0.410935332328	0.386227
positive regulation of cell-cell adhesion	Gene Ontology	0.410956556809	0.386204
phospholipid biosynthetic process	Gene Ontology	0.413124705749	0.383919
regulation of transcription factor import into nucleus	Gene Ontology	0.414634995581	0.382334
steroid binding	Gene Ontology	0.414634995581	0.382334
chloride transmembrane transporter activity	Gene Ontology	0.414634995581	0.382334
chloride transmembrane transport	Gene Ontology	0.414634995581	0.382334
cell projection	Gene Ontology	0.41515734229	0.381787
negative regulation of response to external stimulus	Gene Ontology	0.417448976027	0.379397
transcription cofactor activity	Gene Ontology	0.417854801813	0.378975
regulation of reproductive process	Gene Ontology	0.41831142486	0.3785
transcription factor import into nucleus	Gene Ontology	0.41831142486	0.3785
positive regulation of T cell proliferation	Gene Ontology	0.41831142486	0.3785
regulation of striated muscle contraction	Gene Ontology	0.41831142486	0.3785
microvillus	Gene Ontology	0.41831142486	0.3785
MyD88-dependent toll-like receptor signaling pathway	Gene Ontology	0.41831142486	0.3785
hexose biosynthetic process	Gene Ontology	0.41831142486	0.3785
cytoplasmic vesicle	Gene Ontology	0.420434256724	0.376302
cation transport	Gene Ontology	0.420629693272	0.3761
palate development	Gene Ontology	0.421964766063	0.374724
toll-like receptor 3 signaling pathway	Gene Ontology	0.421964766063	0.374724
negative regulation of intrinsic apoptotic signaling pathway	Gene Ontology	0.421964766063	0.374724
dioxygenase activity	Gene Ontology	0.421964766063	0.374724
activation of cysteine-type endopeptidase activity involved in apoptotic process	Gene Ontology	0.421964766063	0.374724
purine ribonucleotide biosynthetic process	Gene Ontology	0.423904791808	0.372732
negative regulation of transcription from RNA polymerase II promoter	Gene Ontology	0.425266366967	0.371339
ethanolamine-containing compound metabolic process	Gene Ontology	0.425595164171	0.371003
transport vesicle membrane	Gene Ontology	0.425595164171	0.371003
regulation of receptor activity	Gene Ontology	0.425595164171	0.371003
centrosome organization	Gene Ontology	0.425595164171	0.371003
ovulation cycle	Gene Ontology	0.425595164171	0.371003
signal transduction in absence of ligand	Gene Ontology	0.425595164171	0.371003
extrinsic apoptotic signaling pathway in absence of ligand	Gene Ontology	0.425595164171	0.371003
sequence-specific DNA binding	Gene Ontology	0.426920000936	0.369653
dendrite	Gene Ontology	0.427090998795	0.36948
regulation of neuron death	Gene Ontology	0.428187884766	0.368366
alcohol metabolic process	Gene Ontology	0.428739682398	0.367806
phosphoric diester hydrolase activity	Gene Ontology	0.429202763253	0.367337
positive regulation of peptidyl-serine phosphorylation	Gene Ontology	0.429202763253	0.367337
regulation of lipid transport	Gene Ontology	0.429202763253	0.367337
regulation of dendrite development	Gene Ontology	0.429202763253	0.367337
lipid transporter activity	Gene Ontology	0.429202763253	0.367337
regulation of circadian rhythm	Gene Ontology	0.429202763253	0.367337
negative regulation of inflammatory response	Gene Ontology	0.429202763253	0.367337
cell morphogenesis involved in differentiation	Gene Ontology	0.432412433735	0.364102
embryonic placenta development	Gene Ontology	0.432787706477	0.363725
negative regulation of cell morphogenesis involved in differentiation	Gene Ontology	0.432787706477	0.363725
regulation of cell development	Gene Ontology	0.43379199775	0.362718
membrane raft	Gene Ontology	0.434580706236	0.36193
release of sequestered calcium ion into cytosol	Gene Ontology	0.436350136109	0.360165
motile cilium	Gene Ontology	0.436350136109	0.360165
negative regulation of sequestering of calcium ion	Gene Ontology	0.436350136109	0.360165
dicarboxylic acid metabolic process	Gene Ontology	0.436350136109	0.360165
alpha-amino acid catabolic process	Gene Ontology	0.436350136109	0.360165
alcohol binding	Gene Ontology	0.436350136109	0.360165
neuron projection terminus	Gene Ontology	0.436350136109	0.360165
phospholipase activity	Gene Ontology	0.436350136109	0.360165
neuropeptide signaling pathway	Gene Ontology	0.436350136109	0.360165
cardiac muscle cell differentiation	Gene Ontology	0.436350136109	0.360165
synapse assembly	Gene Ontology	0.436350136109	0.360165
purine nucleotide biosynthetic process	Gene Ontology	0.436703038695	0.359814
response to growth factor	Gene Ontology	0.437437492062	0.359084
skin development	Gene Ontology	0.438821017401	0.357713
integral component of organelle membrane	Gene Ontology	0.438821017401	0.357713
monosaccharide biosynthetic process	Gene Ontology	0.439890193524	0.356656
regulation of sequestering of calcium ion	Gene Ontology	0.439890193524	0.356656
RNA polymerase II distal enhancer sequence-specific DNA binding transcription factor activity	Gene Ontology	0.439890193524	0.356656
negative regulation of cytoplasmic transport	Gene Ontology	0.439890193524	0.356656
water-soluble vitamin metabolic process	Gene Ontology	0.439890193524	0.356656
female gonad development	Gene Ontology	0.439890193524	0.356656
guanyl ribonucleotide binding	Gene Ontology	0.440231479912	0.356319
divalent metal ion transport	Gene Ontology	0.440231479912	0.356319
regulation of hormone secretion	Gene Ontology	0.44093461333	0.355626
epidermal growth factor receptor signaling pathway	Gene Ontology	0.44093461333	0.355626
cellular response to insulin stimulus	Gene Ontology	0.44093461333	0.355626
guanyl nucleotide binding	Gene Ontology	0.441865922215	0.354709
regulation of protein modification process	Gene Ontology	0.441869246694	0.354706
substrate-specific transporter activity	Gene Ontology	0.442794579112	0.353798
protein import into nucleus	Gene Ontology	0.443043797992	0.353553
single-organism nuclear import	Gene Ontology	0.443043797992	0.353553
protein targeting to nucleus	Gene Ontology	0.443043797992	0.353553
bone morphogenesis	Gene Ontology	0.443408019208	0.353196
serine-type endopeptidase inhibitor activity	Gene Ontology	0.443408019208	0.353196
activation of cysteine-type endopeptidase activity	Gene Ontology	0.443408019208	0.353196
positive regulation of endocytosis	Gene Ontology	0.443408019208	0.353196
single-organism process	Gene Ontology	0.443496811063	0.353109
divalent inorganic cation transport	Gene Ontology	0.445129175639	0.351514
RNA polymerase II transcription factor binding	Gene Ontology	0.446903752765	0.349786
microtubule organizing center organization	Gene Ontology	0.446903752765	0.349786
regulation of cytokine biosynthetic process	Gene Ontology	0.446903752765	0.349786
cell projection cytoplasm	Gene Ontology	0.446903752765	0.349786
ephrin receptor signaling pathway	Gene Ontology	0.446903752765	0.349786
positive regulation of lymphocyte activation	Gene Ontology	0.447248822205	0.349451
phenol-containing compound metabolic process	Gene Ontology	0.450377532922	0.346423
chloride transport	Gene Ontology	0.450377532922	0.346423
regulation of intracellular protein transport	Gene Ontology	0.451435872639	0.345404
nuclear import	Gene Ontology	0.451435872639	0.345404
ribonucleotide biosynthetic process	Gene Ontology	0.453522592005	0.343401
ERBB signaling pathway	Gene Ontology	0.453522592005	0.343401
glycerophospholipid metabolic process	Gene Ontology	0.453522592005	0.343401
cerebral cortex development	Gene Ontology	0.453829497536	0.343107
drug binding	Gene Ontology	0.453829497536	0.343107
development of primary female sexual characteristics	Gene Ontology	0.453829497536	0.343107
transcription from RNA polymerase II promoter	Gene Ontology	0.454917176848	0.342068
synaptic membrane	Gene Ontology	0.455604740119	0.341412
nucleocytoplasmic transport	Gene Ontology	0.456489428825	0.340569
protein phosphatase binding	Gene Ontology	0.457259783598	0.339837
positive regulation of calcium ion transport	Gene Ontology	0.457259783598	0.339837
long-chain fatty acid metabolic process	Gene Ontology	0.457259783598	0.339837
cellular response to reactive oxygen species	Gene Ontology	0.457259783598	0.339837
wound healing	Gene Ontology	0.457985550856	0.339148
regulation of cellular protein metabolic process	Gene Ontology	0.45806137952	0.339076
metal ion transmembrane transporter activity	Gene Ontology	0.458104310981	0.339036
regulation of cell projection organization	Gene Ontology	0.458104310981	0.339036
dendritic spine	Gene Ontology	0.460668527239	0.336611
ribose phosphate biosynthetic process	Gene Ontology	0.461823510513	0.335524
organonitrogen compound biosynthetic process	Gene Ontology	0.462790068105	0.334616
blood coagulation	Gene Ontology	0.463315782614	0.334123
regulation of gene expression, epigenetic	Gene Ontology	0.463887129626	0.333588
dendrite morphogenesis	Gene Ontology	0.464055863734	0.33343
phosphatidylinositol phosphate binding	Gene Ontology	0.464055863734	0.33343
nuclear transport	Gene Ontology	0.464543092396	0.332974
response to nutrient levels	Gene Ontology	0.464543092396	0.332974
signal release	Gene Ontology	0.464543092396	0.332974
single organism cell adhesion	Gene Ontology	0.465187569713	0.332372
tubulin binding	Gene Ontology	0.465946057916	0.331664
purine-containing compound biosynthetic process	Gene Ontology	0.465946057916	0.331664
intrinsic component of organelle membrane	Gene Ontology	0.465946057916	0.331664
organ development	Gene Ontology	0.466579170341	0.331075
coagulation	Gene Ontology	0.467389489427	0.330321
negative regulation of ion transport	Gene Ontology	0.467421927511	0.330291
early endosome membrane	Gene Ontology	0.467421927511	0.330291
regulation of T cell differentiation	Gene Ontology	0.467421927511	0.330291
cellular transition metal ion homeostasis	Gene Ontology	0.467421927511	0.330291
post-embryonic development	Gene Ontology	0.467421927511	0.330291
DNA methylation or demethylation	Gene Ontology	0.467421927511	0.330291
neuron spine	Gene Ontology	0.467421927511	0.330291
cell morphogenesis	Gene Ontology	0.469872614084	0.32802
hemostasis	Gene Ontology	0.470099020141	0.327811
transcription factor binding transcription factor activity	Gene Ontology	0.470099020141	0.327811
positive regulation of binding	Gene Ontology	0.470766852152	0.327194
structural constituent of cytoskeleton	Gene Ontology	0.470766852152	0.327194
cellular hormone metabolic process	Gene Ontology	0.4740907704	0.324138
sensory organ morphogenesis	Gene Ontology	0.474134420283	0.324099
RNA polymerase II transcription regulatory region sequence-specific DNA binding transcription factor activity involved in positive regulation of transcription	Gene Ontology	0.474134420283	0.324099
protein binding transcription factor activity	Gene Ontology	0.474153669541	0.324081
macromolecule localization	Gene Ontology	0.476102473316	0.3223
lipid homeostasis	Gene Ontology	0.477393814167	0.321123
response to calcium ion	Gene Ontology	0.477393814167	0.321123
growth	Gene Ontology	0.480252125407	0.318531
sarcolemma	Gene Ontology	0.480676114533	0.318147
negative regulation of protein complex assembly	Gene Ontology	0.480676114533	0.318147
cell killing	Gene Ontology	0.480676114533	0.318147
zinc ion binding	Gene Ontology	0.480950249343	0.3179
regulation of protein localization	Gene Ontology	0.481874689283	0.317066
endocytosis	Gene Ontology	0.482227100732	0.316748
activation of immune response	Gene Ontology	0.483651053099	0.315468
regulation of response to stress	Gene Ontology	0.483659226079	0.315461
cytokine biosynthetic process	Gene Ontology	0.483937801758	0.31521
integrin binding	Gene Ontology	0.483937801758	0.31521
regulation of T cell activation	Gene Ontology	0.484261768703	0.31492
extracellular matrix	Gene Ontology	0.485228678709	0.314054
nitrogen compound transport	Gene Ontology	0.485427398024	0.313876
regulation of protein metabolic process	Gene Ontology	0.485671463007	0.313657
axonogenesis	Gene Ontology	0.486245276272	0.313145
regulation of growth	Gene Ontology	0.486245276272	0.313145
spindle organization	Gene Ontology	0.487179005284	0.312311
response to ethanol	Gene Ontology	0.487179005284	0.312311
negative regulation of macromolecule metabolic process	Gene Ontology	0.488106723175	0.311485
negative regulation of metabolic process	Gene Ontology	0.489340780979	0.310389
ion transmembrane transport	Gene Ontology	0.489895626745	0.309896
neuron death	Gene Ontology	0.490279589475	0.309556
negative regulation of immune response	Gene Ontology	0.490399853737	0.30945
renal system process	Gene Ontology	0.490399853737	0.30945
positive regulation of leukocyte activation	Gene Ontology	0.49227565685	0.307792
nucleobase-containing compound catabolic process	Gene Ontology	0.493081502546	0.307081
biological adhesion	Gene Ontology	0.493158801769	0.307013
camera-type eye morphogenesis	Gene Ontology	0.49360047494	0.306624
antigen processing and presentation of peptide antigen via MHC class I	Gene Ontology	0.49360047494	0.306624
lipase activity	Gene Ontology	0.49360047494	0.306624
unsaturated fatty acid metabolic process	Gene Ontology	0.49360047494	0.306624
intrinsic apoptotic signaling pathway in response to DNA damage	Gene Ontology	0.49360047494	0.306624
spermatid development	Gene Ontology	0.49360047494	0.306624
regulation of JAK-STAT cascade	Gene Ontology	0.49360047494	0.306624
positive regulation of JNK cascade	Gene Ontology	0.49360047494	0.306624
regulation of leukocyte cell-cell adhesion	Gene Ontology	0.496252880982	0.304297
cardiocyte differentiation	Gene Ontology	0.49678099591	0.303835
polyol metabolic process	Gene Ontology	0.49678099591	0.303835
endoplasmic reticulum unfolded protein response	Gene Ontology	0.49678099591	0.303835
cytokine metabolic process	Gene Ontology	0.49678099591	0.303835
microtubule organizing center	Gene Ontology	0.496897285376	0.303733
epithelium development	Gene Ontology	0.498404780597	0.302418
embryonic organ development	Gene Ontology	0.499320536908	0.301621
regulation of type I interferon production	Gene Ontology	0.499941542867	0.301081
female sex differentiation	Gene Ontology	0.499941542867	0.301081
regulation of microtubule cytoskeleton organization	Gene Ontology	0.499941542867	0.301081
anion transmembrane transporter activity	Gene Ontology	0.500210117142	0.300848
positive regulation of cellular biosynthetic process	Gene Ontology	0.500684166295	0.300436
negative regulation of RNA biosynthetic process	Gene Ontology	0.501337953307	0.299869
organ morphogenesis	Gene Ontology	0.50160119848	0.299641
positive regulation of mitotic cell cycle	Gene Ontology	0.50308224124	0.298361
channel regulator activity	Gene Ontology	0.50308224124	0.298361
regulation of peptidyl-serine phosphorylation	Gene Ontology	0.50308224124	0.298361
cellular amino acid catabolic process	Gene Ontology	0.50308224124	0.298361
response to heat	Gene Ontology	0.50308224124	0.298361
negative regulation of cellular protein localization	Gene Ontology	0.50308224124	0.298361
positive regulation of nitrogen compound metabolic process	Gene Ontology	0.503114710666	0.298333
cilium	Gene Ontology	0.503974018442	0.297592
negative regulation of catalytic activity	Gene Ontology	0.505389676121	0.296374
cellular response to unfolded protein	Gene Ontology	0.506203215669	0.295675
activation of protein kinase activity	Gene Ontology	0.508064139628	0.294081
spermatid differentiation	Gene Ontology	0.509304590012	0.293022
type I interferon production	Gene Ontology	0.509304590012	0.293022
positive regulation of secretion by cell	Gene Ontology	0.510014968019	0.292417
response to peptide hormone	Gene Ontology	0.510143591948	0.292308
protein import	Gene Ontology	0.511960698395	0.290763
negative regulation of response to stimulus	Gene Ontology	0.511989314267	0.290739
synapse part	Gene Ontology	0.513213121295	0.289702
regulation of neuron differentiation	Gene Ontology	0.513213121295	0.289702
RNA polymerase II core promoter proximal region sequence-specific DNA binding transcription factor activity	Gene Ontology	0.513901317839	0.28912
regulation of homotypic cell-cell adhesion	Gene Ontology	0.513901317839	0.28912
positive regulation of cell activation	Gene Ontology	0.513901317839	0.28912
nucleic acid binding transcription factor activity	Gene Ontology	0.51398175506	0.289052
sequence-specific DNA binding transcription factor activity	Gene Ontology	0.51398175506	0.289052
protein kinase activity	Gene Ontology	0.513999798747	0.289037
leukocyte differentiation	Gene Ontology	0.514744028618	0.288409
negative regulation of intracellular transport	Gene Ontology	0.515449029986	0.287814
DNA modification	Gene Ontology	0.515449029986	0.287814
zymogen activation	Gene Ontology	0.515449029986	0.287814
cellular response to hypoxia	Gene Ontology	0.515449029986	0.287814
negative regulation of epithelial cell proliferation	Gene Ontology	0.515449029986	0.287814
formation of primary germ layer	Gene Ontology	0.515449029986	0.287814
cell differentiation	Gene Ontology	0.515827239959	0.287496
ion channel complex	Gene Ontology	0.5158368138	0.287488
ameboidal-type cell migration	Gene Ontology	0.5158368138	0.287488
axon development	Gene Ontology	0.516607089765	0.28684
positive regulation of cysteine-type endopeptidase activity involved in apoptotic process	Gene Ontology	0.518492339464	0.285258
calcium ion transport into cytosol	Gene Ontology	0.518492339464	0.285258
nucleoside metabolic process	Gene Ontology	0.519692386859	0.284254
cytosolic calcium ion transport	Gene Ontology	0.521516536559	0.282732
cellular response to decreased oxygen levels	Gene Ontology	0.521516536559	0.282732
cell recognition	Gene Ontology	0.521516536559	0.282732
regulation of protein kinase B signaling	Gene Ontology	0.524521741289	0.280237
negative regulation of cell-cell adhesion	Gene Ontology	0.524521741289	0.280237
positive regulation of lymphocyte proliferation	Gene Ontology	0.524521741289	0.280237
biological regulation	Gene Ontology	0.524996193702	0.279844
transcription regulatory region DNA binding	Gene Ontology	0.52568038138	0.279278
cell-substrate adhesion	Gene Ontology	0.527341538286	0.277908
spindle pole	Gene Ontology	0.527508072917	0.277771
positive regulation of mononuclear cell proliferation	Gene Ontology	0.527508072917	0.277771
cholesterol metabolic process	Gene Ontology	0.527508072917	0.277771
protein heterodimerization activity	Gene Ontology	0.528404370725	0.277034
positive regulation of developmental growth	Gene Ontology	0.530475649958	0.275335
positive regulation of leukocyte differentiation	Gene Ontology	0.530475649958	0.275335
JAK-STAT cascade	Gene Ontology	0.530475649958	0.275335
cellular response to topologically incorrect protein	Gene Ontology	0.530475649958	0.275335
negative regulation of cell proliferation	Gene Ontology	0.530827819529	0.275046
regulatory region DNA binding	Gene Ontology	0.530827819529	0.275046
[truncated: 717 more rows]

## Sheet: pathway of up-regulated mRNAs
Term	Database	P-Value
Defective ACTH causes Obesity and Pro-opiomelanocortinin deficiency (POMCD)	Reactome	0.00102784757661	2.98807
GPCR ligand binding	Reactome	0.00102784757661	2.98807
IL23-mediated signaling events	PID	0.00202020230245	2.69461
Interferon gamma signaling	Reactome	0.0020368731518	2.69104
Class A/1 (Rhodopsin-like receptors)	Reactome	0.00230326622309	2.63766
GPCR downstream signaling	Reactome	0.00243284117009	2.61389
Signaling by GPCR	Reactome	0.00250595656646	2.60103
Metabolic disorders of biological oxidation enzymes	Reactome	0.00282762153112	2.54858
NF-kappa B signaling pathway	KEGG PATHWAY	0.00441689392276	2.35488
Chemokine receptors bind chemokines	Reactome	0.00465862665137	2.33174
Interferon Signaling	Reactome	0.00495938079862	2.30457
Peptide ligand-binding receptors	Reactome	0.00495938079862	2.30457
Interferon alpha/beta signaling	Reactome	0.00687478954796	2.16274
bone remodeling	BioCarta	0.00696712531311	2.15695
Legionellosis	KEGG PATHWAY	0.00773085324937	2.11177
Cytokine Signaling in Immune system	Reactome	0.00780752800091	2.10749
TNF signaling pathway	KEGG PATHWAY	0.00836466557451	2.07755
NOD-like receptor signaling pathway	KEGG PATHWAY	0.008487506329	2.07122
Visual signal transduction: Cones	PID	0.0108054415988	1.96636
AP-1 transcription factor network	PID	0.0109828485137	1.95929
Chemokine signaling pathway	KEGG PATHWAY	0.0116974102342	1.93191
Signal Transduction	Reactome	0.0121891536958	1.91403
PPAR signaling pathway	KEGG PATHWAY	0.0139243568502	1.85622
Adipocytokine signaling pathway	KEGG PATHWAY	0.0144482872942	1.84018
Osteoclast differentiation	KEGG PATHWAY	0.0148356778646	1.82869
Latent infection of Homo sapiens with Mycobacterium tuberculosis	Reactome	0.0172496669539	1.76322
Phagosomal maturation (early endosomal stage)	Reactome	0.0172496669539	1.76322
Apoptosis signaling pathway	PANTHER	0.0195812664198	1.70816
O-glycosylation of TSR domain-containing proteins	Reactome	0.0210473903014	1.6768
Kinesins	Reactome	0.0220462772305	1.65666
Triglyceride Biosynthesis	Reactome	0.0241016597988	1.61795
Salmonella infection	KEGG PATHWAY	0.0243479291388	1.61354
Orphan transporters	Reactome	0.0268777709051	1.57061
signal transduction through il1r	BioCarta	0.0277834488018	1.55621
Rheumatoid arthritis	KEGG PATHWAY	0.0280300880819	1.55238
MHC class II antigen presentation	Reactome	0.0280900629557	1.55145
Downstream TCR signaling	Reactome	0.029564874622	1.52922
Free fatty acid receptors	Reactome	0.03299698613	1.48153
Nicotinamide salvaging	Reactome	0.03299698613	1.48153
Acyl chain remodeling of DAG and TAG	Reactome	0.03299698613	1.48153
Linoleic acid (LA) metabolism	Reactome	0.0383898717716	1.41578
tyrosine degradation	BioCyc	0.0396642885664	1.4016
Cytokine-cytokine receptor interaction	KEGG PATHWAY	0.040953828579	1.38771
Phenylalanine, tyrosine and tryptophan biosynthesis	KEGG PATHWAY	0.0410589119904	1.38659
EphrinB-EPHB pathway	PID	0.0436307663425	1.36021
Drug metabolism - other enzymes	KEGG PATHWAY	0.0441164209146	1.3554
G alpha (i) signalling events	Reactome	0.0451263812572	1.34557
pyrimidine ribonucleosides degradation	BioCyc	0.0461311957141	1.33601
acetylation and deacetylation of rela in nucleus	BioCarta	0.0461760764569	1.33558
TCR signaling	Reactome	0.0526792961309	1.27836
Phenylalanine and tyrosine catabolism	Reactome	0.0543891307294	1.26449
Ca2+ activated K+ channels	Reactome	0.0543891307294	1.26449
ATF-2 transcription factor network	PID	0.0570617992509	1.24365
Adaptive Immune System	Reactome	0.0579587972798	1.23688
Pyrimidine Metabolism	PANTHER	0.058443907866	1.23326
alpha-linolenic acid (ALA) metabolism	Reactome	0.0596629701293	1.2243
Calcitonin-like ligand receptors	Reactome	0.0596629701293	1.2243
alpha-linolenic (omega3) and linoleic (omega6) acid metabolism	Reactome	0.0596629701293	1.2243
Interleukin-6 signaling	Reactome	0.0596629701293	1.2243
Olfactory Signaling Pathway	Reactome	0.0630658878575	1.20021
Pyrimidine catabolism	Reactome	0.064907459978	1.18771
Nicotinate metabolism	Reactome	0.064907459978	1.18771
BCR signaling pathway	PID	0.069085998518	1.16061
T cell activation	PANTHER	0.0696750822577	1.15692
Regulation of IFNG signaling	Reactome	0.0701227632554	1.15414
Passive transport by Aquaporins	Reactome	0.0701227632554	1.15414
Disease	Reactome	0.0704591190005	1.15206
cd40l signaling pathway	BioCarta	0.071629745657	1.14491
Ubiquinone and other terpenoid-quinone biosynthesis	KEGG PATHWAY	0.0739911814791	1.13082
NF-kB is activated and signals survival	Reactome	0.0753090420384	1.12315
il22 soluble receptor signaling pathway	BioCarta	0.0778898282891	1.10852
Fatty acid, triacylglycerol, and ketone body metabolism	Reactome	0.079253445255	1.10098
Microtubule-dependent trafficking of connexons from Golgi to the plasma membrane	Reactome	0.0804664575056	1.09439
eicosapentaenoate biosynthesis	BioCyc	0.0840911779081	1.07525
negative regulation of TCF-dependent signaling by WNT ligand antagonists	Reactome	0.0855951699429	1.06755
Transport of connexons to the plasma membrane	Reactome	0.0855951699429	1.06755
Recycling of bile acids and salts	Reactome	0.0855951699429	1.06755
Epithelial cell signaling in Helicobacter pylori infection	KEGG PATHWAY	0.085639199122	1.06733
Class B/2 (Secretin family receptors)	Reactome	0.0885760071957	1.05268
visual signal transduction	BioCarta	0.0902878073732	1.04437
tnfr2 signaling pathway	BioCarta	0.0902878073732	1.04437
p75NTR signals via NF-kB	Reactome	0.0906953387475	1.04242
Synthesis of very long-chain fatty acyl-CoAs	Reactome	0.0906953387475	1.04242
Atypical NF-kappaB pathway	PID	0.0912118633803	1.03995
Glycerophospholipid biosynthesis	Reactome	0.0919684820767	1.03636
Fatty acid biosynthesis	KEGG PATHWAY	0.0932082699746	1.03055
Enkephalin release	PANTHER	0.0939127757608	1.02728
Metabolism of lipids and lipoproteins	Reactome	0.0943275014048	1.02536
cGMP effects	Reactome	0.0957671224338	1.01878
the 41bb-dependent immune response	BioCarta	0.0964262162304	1.0158
erythropoietin mediated neuroprotection through nf-kb	BioCarta	0.0964262162304	1.0158
gamma-linolenate biosynthesis	BioCyc	0.096429477484	1.01579
ErbB receptor signaling network	PID	0.0969938238304	1.01326
Phagosome	KEGG PATHWAY	0.098374898383	1.00712
Leishmaniasis	KEGG PATHWAY	0.0984231880395	1.0069
Opioid proenkephalin pathway	PANTHER	0.098873831522	1.00492
Opioid proopiomelanocortin pathway	PANTHER	0.098873831522	1.00492
Ephrin signaling	Reactome	0.100810678638	0.996493
Translocation of ZAP-70 to Immunological synapse	Reactome	0.100810678638	0.996493
double stranded rna induced gene expression	BioCarta	0.102524576976	0.989172
fatty acid activation	BioCyc	0.102540582467	0.989104
Post-chaperonin tubulin folding pathway	Reactome	0.105826164121	0.975407
O-linked glycosylation	Reactome	0.107679183755	0.967868
Potassium Channels	Reactome	0.109466699641	0.960718
Fatty Acyl-CoA Biosynthesis	Reactome	0.110813734778	0.955406
Phosphorylation of CD3 and TCR zeta chains	Reactome	0.110813734778	0.955406
Cell surface interactions at the vascular wall	Reactome	0.111262054405	0.953653
HTLV-I infection	KEGG PATHWAY	0.114343743868	0.941788
cadmium induces dna synthesis and proliferation in macrophages	BioCarta	0.114602161911	0.940807
RIP-mediated NFkB activation via ZBP1	Reactome	0.115773545638	0.936391
Formation of tubulin folding intermediates by CCT/TriC	Reactome	0.115773545638	0.936391
chaperones modulate interferon signaling pathway	BioCarta	0.120581886166	0.918718
retinol biosynthesis	BioCyc	0.12064440265	0.918493
Immune System	Reactome	0.120672895614	0.91839
Common Pathway	Reactome	0.120705750872	0.918272
Growth hormone receptor signaling	Reactome	0.120705750872	0.918272
Lipoprotein metabolism	Reactome	0.120705750872	0.918272
Phenylalanine metabolism	KEGG PATHWAY	0.124359618039	0.905321
Pantothenate and CoA biosynthesis	KEGG PATHWAY	0.124359618039	0.905321
Signaling by Leptin	Reactome	0.125610503795	0.900974
Nitric oxide stimulates guanylate cyclase	Reactome	0.125610503795	0.900974
PD-1 signaling	Reactome	0.125610503795	0.900974
PPARA activates gene expression	Reactome	0.125890268873	0.900008
atm signaling pathway	BioCarta	0.126522562459	0.897832
akt signaling pathway	BioCarta	0.126522562459	0.897832
Regulation of lipid metabolism by Peroxisome proliferator-activated receptor alpha (PPARalpha)	Reactome	0.129616041626	0.887341
L1CAM interactions	Reactome	0.129616041626	0.887341
Regulation of IFNA signaling	Reactome	0.130487956875	0.88443
Recruitment of NuMA to mitotic centrosomes	Reactome	0.130487956875	0.88443
TRAF6 mediated NF-kB activation	Reactome	0.130487956875	0.88443
Influenza A	KEGG PATHWAY	0.131050837279	0.88256
Signaling by Interleukins	Reactome	0.131488507546	0.881112
Inhibition of voltage gated Ca2+ channels via Gbeta/gamma subunits	Reactome	0.135338261734	0.868579
SHC1 events in ERBB4 signaling	Reactome	0.135338261734	0.868579
ATF4 activates genes	Reactome	0.135338261734	0.868579
G protein gated Potassium channels	Reactome	0.135338261734	0.868579
Activation of G protein gated Potassium channels	Reactome	0.135338261734	0.868579
nf-kb signaling pathway	BioCarta	0.138287754651	0.859216
Acyl chain remodelling of PC	Reactome	0.140161569152	0.853371
ZBP1(DAI) mediated induction of type I IFNs	Reactome	0.140161569152	0.853371
Canonical NF-kappaB pathway	PID	0.141969360945	0.847805
fatty acid beta-oxidation (peroxisome)	BioCyc	0.144255582839	0.840867
glutathione-mediated detoxification	BioCyc	0.144255582839	0.840867
GRB2 events in ERBB2 signaling	Reactome	0.144958029075	0.838758
Prefoldin mediated transfer of substrate to CCT/TriC	Reactome	0.144958029075	0.838758
Herpes simplex infection	KEGG PATHWAY	0.145389266935	0.837468
Interferon-gamma signaling pathway	PANTHER	0.147071346761	0.832472
SHC1 events in ERBB2 signaling	Reactome	0.149727790618	0.824698
Cooperation of Prefoldin and TriC/CCT in actin and tubulin folding	Reactome	0.149727790618	0.824698
PERK regulates gene expression	Reactome	0.149727790618	0.824698
fatty acid beta-oxidation	BioCyc	0.150065680725	0.823719
fatty acid alpha-oxidation	BioCyc	0.155839130734	0.807323
fatty acid alpha-oxidation III	BioCyc	0.155839130734	0.807323
IL3-mediated signaling events	PID	0.158262664773	0.800622
ALK1 signaling events	PID	0.158262664773	0.800622
G alpha (s) signalling events	Reactome	0.158299383676	0.800521
FCERI mediated NF-kB activation	Reactome	0.159187810897	0.79809
Oncogene Induced Senescence	Reactome	0.159187810897	0.79809
TAK1 activates NFkB by phosphorylation and activation of IKKs complex	Reactome	0.159187810897	0.79809
Vitamin digestion and absorption	KEGG PATHWAY	0.160339813067	0.794959
Olfactory transduction	KEGG PATHWAY	0.162089077382	0.790246
Inwardly rectifying K+ channels	Reactome	0.163878363748	0.785478
Glutathione conjugation	Reactome	0.163878363748	0.785478
alpha-Linolenic acid metabolism	KEGG PATHWAY	0.166191938275	0.77939
triacylglycerol biosynthesis	BioCyc	0.167276939916	0.776564
stearate biosynthesis	BioCyc	0.167276939916	0.776564
Generation of second messenger molecules	Reactome	0.16854280646	0.77329
Gap junction assembly	Reactome	0.16854280646	0.77329
Chagas disease (American trypanosomiasis)	KEGG PATHWAY	0.168594275845	0.773157
cAMP signaling pathway	KEGG PATHWAY	0.168646133874	0.773024
Calcium signaling in the CD4+ TCR pathway	PID	0.168955943758	0.772227
Wnt signaling network	PID	0.168955943758	0.772227
Hemostasis	Reactome	0.17259086653	0.762982
Toll-like receptor signaling pathway	KEGG PATHWAY	0.173540901483	0.760598
Osteopontin-mediated events	PID	0.174252525471	0.758821
Heterotrimeric G-protein signaling pathway-rod outer segment phototransduction	PANTHER	0.174791430338	0.75748
Bile acid and bile salt metabolism	Reactome	0.177793940774	0.750083
Ephrin B reverse signaling	PID	0.179516007686	0.745897
Amoebiasis	KEGG PATHWAY	0.181004357398	0.742311
Nicotinate and nicotinamide metabolism	KEGG PATHWAY	0.183506127482	0.736349
influence of ras and rho proteins on g1 to s transition	BioCarta	0.18383512757	0.735571
Phospholipid metabolism	Reactome	0.184001891558	0.735178
Aurora A signaling	PID	0.184746593137	0.733424
CD40/CD40L signaling	PID	0.184746593137	0.733424
Linoleic acid metabolism	KEGG PATHWAY	0.189197719843	0.723084
nfkb activation by nontypeable hemophilus influenzae	BioCarta	0.189362203455	0.722707
ErbB4 signaling events	PID	0.189944483342	0.721373
Nuclear signaling by ERBB4	Reactome	0.191478415874	0.71788
BMAL1:CLOCK,NPAS2 activates circadian gene expression	Reactome	0.191478415874	0.71788
fmlp induced chemokine gene expression in hmc-1 cells	BioCarta	0.194853089411	0.710293
Syndecan-2-mediated signaling events	PID	0.19510987861	0.709721
EPO signaling pathway	PID	0.19510987861	0.709721
Nuclear Receptor transcription pathway	Reactome	0.195989215364	0.707768
beta-Alanine metabolism	KEGG PATHWAY	0.200462843181	0.697966
GABA B receptor activation	Reactome	0.200474903186	0.69794
Formation of Fibrin Clot (Clotting Cascade)	Reactome	0.200474903186	0.69794
Activation of GABAB receptors	Reactome	0.200474903186	0.69794
Retinoid metabolism and transport	Reactome	0.204935618835	0.688383
Lipid digestion, mobilization, and transport	Reactome	0.204935618835	0.688383
HIV-1 Nef: Negative effector of Fas and TNF-alpha	PID	0.205343979561	0.687518
Asthma	KEGG PATHWAY	0.206036915825	0.686055
Toxoplasmosis	KEGG PATHWAY	0.208738186407	0.680398
Recycling pathway of L1	Reactome	0.209371501031	0.679082
EPHB-mediated forward signaling	Reactome	0.209371501031	0.679082
Factors involved in megakaryocyte development and platelet production	Reactome	0.21024476596	0.677275
IL1-mediated signaling events	PID	0.210413079879	0.676927
ceramide signaling pathway	BioCarta	0.211110889158	0.675489
role of egf receptor transactivation by gpcrs in cardiac hypertrophy	BioCarta	0.211110889158	0.675489
Validated transcriptional targets of AP1 family members Fra1 and Fra2	PID	0.215450474541	0.666653
Gap junction trafficking	Reactome	0.21816931611	0.661206
Downstream signaling events of B Cell Receptor (BCR)	Reactome	0.218396301678	0.660755
Signaling events mediated by HDAC Class II	PID	0.220456357914	0.656677
toll-like receptor pathway	BioCarta	0.221772631072	0.654092
Tyrosine metabolism	KEGG PATHWAY	0.222528388834	0.652615
Gap junction trafficking and regulation	Reactome	0.222531522606	0.652608
Interleukin-1 signaling	Reactome	0.222531522606	0.652608
Direct p53 effectors	PID	0.225340843679	0.64716
Signaling events mediated by HDAC Class III	PID	0.225430923197	0.646987
trefoil factors initiate mucosal healing	BioCarta	0.227051134592	0.643876
phospholipases	BioCyc	0.227654618527	0.642724
EPHB forward signaling	PID	0.230374362431	0.637566
HDMs demethylate histones	Reactome	0.235472963726	0.628059
Cysteine and methionine metabolism	KEGG PATHWAY	0.238679277849	0.622185
Chaperonin-mediated protein folding	Reactome	0.239738831883	0.620262
Fc epsilon receptor (FCERI) signaling	Reactome	0.240934405705	0.618101
Hepatitis C	KEGG PATHWAY	0.242013188751	0.616161
inactivation of gsk3 by akt causes accumulation of b-catenin in alveolar macrophages	BioCarta	0.242679818478	0.614966
Cross-presentation of soluble exogenous antigens (endosomes)	Reactome	0.243980949026	0.612644
EPH-ephrin mediated repulsion of cells	Reactome	0.243980949026	0.612644
Allograft rejection	KEGG PATHWAY	0.24398843504	0.612631
mechanism of gene regulation by peroxisome proliferators via ppara	BioCarta	0.247821163906	0.605862
Toll receptor signaling pathway	PANTHER	0.248714486577	0.604299
FOXA2 and FOXA3 transcription factor networks	PID	0.249840659418	0.602337
Aquaporin-mediated transport	Reactome	0.252394457351	0.59792
Fat digestion and absorption	KEGG PATHWAY	0.254496576128	0.594318
IL6-mediated signaling events	PID	0.264122798407	0.578194
Protein folding	Reactome	0.264839862347	0.577017
Intraflagellar transport	Reactome	0.264839862347	0.577017
Graft-versus-host disease	KEGG PATHWAY	0.26485950221	0.576984
Calcineurin-regulated NFAT-dependent transcription in lymphocytes	PID	0.268824005632	0.570532
Notch-mediated HES/HEY network	PID	0.268824005632	0.570532
GABA receptor activation	Reactome	0.268942218939	0.570341
Fatty acid degradation	KEGG PATHWAY	0.269987134169	0.568657
Signaling by the B Cell Receptor (BCR)	Reactome	0.27180815506	0.565738
Circadian Clock	Reactome	0.27302173296	0.563803
Type I diabetes mellitus	KEGG PATHWAY	0.275079208412	0.560542
Ether lipid metabolism	KEGG PATHWAY	0.275079208412	0.560542
G alpha (q) signalling events	Reactome	0.280042314958	0.552776
Cellular Senescence	Reactome	0.284156938064	0.546442
Fatty acid metabolism	KEGG PATHWAY	0.285157662608	0.544915
Signaling events mediated by PTP1B	PID	0.287336149087	0.54161
il-2 receptor beta chain in t cell activation	BioCarta	0.287754803057	0.540977
B cell activation	PANTHER	0.289183287893	0.538827
Inflammation mediated by chemokine and cytokine signaling pathway	PANTHER	0.290111962752	0.537434
Type II diabetes mellitus	KEGG PATHWAY	0.290144527805	0.537386
Intestinal immune network for IgA production	KEGG PATHWAY	0.295096805792	0.530035
IL2-mediated signaling events	PID	0.300917938889	0.521552
Collagen biosynthesis and modifying enzymes	Reactome	0.304850595637	0.515913
Glutathione metabolism	KEGG PATHWAY	0.30489855244	0.515845
keratinocyte differentiation	BioCarta	0.311664157108	0.506313
hiv-1 nef: negative effector of fas and tnf	BioCarta	0.311664157108	0.506313
t cell receptor signaling pathway	BioCarta	0.311664157108	0.506313
Costimulation by the CD28 family	Reactome	0.312588107928	0.505028
Activation of NF-kappaB in B cells	Reactome	0.312588107928	0.505028
Cytosolic sensors of pathogen-associated DNA	Reactome	0.3164245772	0.49973
Autoimmune thyroid disease	KEGG PATHWAY	0.319347677543	0.495736
IL12-mediated signaling events	PID	0.322992425897	0.490808
Pathogenic Escherichia coli infection	KEGG PATHWAY	0.324097383609	0.489324
IL4-mediated signaling events	PID	0.327324594815	0.485021
Cytoskeletal regulation by Rho GTPase	PANTHER	0.327554849842	0.484716
cGMP-PKG signaling pathway	KEGG PATHWAY	0.329359915762	0.482329
Gastrin-CREB signalling pathway via PKC and MAPK	Reactome	0.333232004725	0.477253
Staphylococcus aureus infection	KEGG PATHWAY	0.333498167719	0.476907
Glycerolipid metabolism	KEGG PATHWAY	0.333498167719	0.476907
Constitutive PI3K/AKT Signaling in Cancer	Reactome	0.338998856464	0.469802
ECM proteoglycans	Reactome	0.34268823978	0.465101
Metabolism of nucleotides	Reactome	0.34268823978	0.465101
LPA receptor mediated events	PID	0.344383123169	0.462958
Viral myocarditis	KEGG PATHWAY	0.347356159604	0.459225
HIF-1-alpha transcription factor network	PID	0.348581046674	0.457696
Downstream signaling in na&#xef;ve CD8+ T cells	PID	0.348581046674	0.457696
Platelet homeostasis	Reactome	0.353633559024	0.451447
Translocation of GLUT4 to the plasma membrane	Reactome	0.353633559024	0.451447
Arachidonic acid metabolism	KEGG PATHWAY	0.356435295418	0.448019
Tuberculosis	KEGG PATHWAY	0.359680084337	0.444084
Transcriptional misregulation in cancer	KEGG PATHWAY	0.359680084337	0.444084
Shigellosis	KEGG PATHWAY	0.360927664463	0.44258
Metabolism	Reactome	0.362205557614	0.441045
Amyloids	Reactome	0.364397010364	0.438425
RIG-I/MDA5 mediated induction of IFN-alpha/beta pathways	Reactome	0.364397010364	0.438425
Centrosome maturation	Reactome	0.364397010364	0.438425
Recruitment of mitotic centrosome proteins and complexes	Reactome	0.364397010364	0.438425
Cytosolic DNA-sensing pathway	KEGG PATHWAY	0.365388856877	0.437245
Unfolded Protein Response (UPR)	Reactome	0.367944935023	0.434217
Antigen processing-Cross presentation	Reactome	0.367944935023	0.434217
Signaling events mediated by HDAC Class I	PID	0.369178558801	0.432764
Defects in cobalamin (B12) metabolism	Reactome	0.374981609253	0.42599
Defective HLCS causes multiple carboxylase deficiency	Reactome	0.374981609253	0.42599
Defective MTRR causes methylmalonic aciduria and homocystinuria type cblE	Reactome	0.374981609253	0.42599
Defective MUT causes methylmalonic aciduria mut type	Reactome	0.374981609253	0.42599
Defective LMBRD1 causes methylmalonic aciduria and homocystinuria type cblF	Reactome	0.374981609253	0.42599
Defective MMADHC causes methylmalonic aciduria and homocystinuria type cblD	Reactome	0.374981609253	0.42599
Defective MTR causes methylmalonic aciduria and homocystinuria type cblG	Reactome	0.374981609253	0.42599
Defective MMAA causes methylmalonic aciduria type cblA	Reactome	0.374981609253	0.42599
Defective BTD causes biotidinase deficiency	Reactome	0.374981609253	0.42599
Metabolism of water-soluble vitamins and cofactors	Reactome	0.374981609253	0.42599
Defective MMAB causes methylmalonic aciduria type cblB	Reactome	0.374981609253	0.42599
Defective CUBN causes hereditary megaloblastic anemia 1	Reactome	0.374981609253	0.42599
Defective GIF causes intrinsic factor deficiency	Reactome	0.374981609253	0.42599
Metabolism of vitamins and cofactors	Reactome	0.374981609253	0.42599
Defective CD320 causes methylmalonic aciduria	Reactome	0.374981609253	0.42599
Defective MMACHC causes methylmalonic aciduria and homocystinuria type cblC	Reactome	0.374981609253	0.42599
Defective AMN causes hereditary megaloblastic anemia 1	Reactome	0.374981609253	0.42599
Defective TCN2 causes hereditary megaloblastic anemia	Reactome	0.374981609253	0.42599
Defects in vitamin and cofactor metabolism	Reactome	0.374981609253	0.42599
Defects in biotin (Btn) metabolism	Reactome	0.374981609253	0.42599
E2F transcription factor network	PID	0.377237567653	0.423385
MyD88 cascade initiated on plasma membrane	Reactome	0.37847057788	0.421968
Toll Like Receptor 5 (TLR5) Cascade	Reactome	0.37847057788	0.421968
Toll Like Receptor 10 (TLR10) Cascade	Reactome	0.37847057788	0.421968
p75 NTR receptor-mediated signalling	Reactome	0.37847057788	0.421968
Inflammatory bowel disease (IBD)	KEGG PATHWAY	0.378587517961	0.421834
PIP3 activates AKT signaling	Reactome	0.381940112541	0.418005
Collagen formation	Reactome	0.381940112541	0.418005
PI-3K cascade	Reactome	0.381940112541	0.418005
TRAF6 mediated induction of NFkB and MAP kinases upon TLR7/8 or 9 activation	Reactome	0.381940112541	0.418005
PI3K events in ERBB2 signaling	Reactome	0.381940112541	0.418005
PI3K events in ERBB4 signaling	Reactome	0.381940112541	0.418005
PI3K/AKT Signaling in Cancer	Reactome	0.381940112541	0.418005
Drug metabolism - cytochrome P450	KEGG PATHWAY	0.38292614014	0.416885
TGF-beta signaling pathway	PANTHER	0.384845762894	0.414713
MyD88 dependent cascade initiated on endosome	Reactome	0.388821311423	0.41025
Toll Like Receptor 7/8 (TLR7/8) Cascade	Reactome	0.388821311423	0.41025
RIG-I-like receptor signaling pathway	KEGG PATHWAY	0.391513244958	0.407254
GAB1 signalosome	Reactome	0.39223318988	0.406456
PI3K/AKT activation	Reactome	0.39223318988	0.406456
Defective UGT1A4 causes hyperbilirubinemia	Reactome	0.395626062849	0.402715
Defective MAT1A causes Methionine adenosyltransferase deficiency (MATD)	Reactome	0.395626062849	0.402715
Defective GSS causes Glutathione synthetase deficiency (GSS deficiency)	Reactome	0.395626062849	0.402715
Defective AHCY causes Hypermethioninemia with S-adenosylhomocysteine hydrolase deficiency (HMAHCHD)	Reactome	0.395626062849	0.402715
Defective UGT1A1 causes hyperbilirubinemia	Reactome	0.395626062849	0.402715
Phase II conjugation	Reactome	0.395626062849	0.402715
Defective TPMT causes Thiopurine S-methyltransferase deficiency (TPMT deficiency)	Reactome	0.395626062849	0.402715
Defective SLC35D1 causes Schneckenbecken dysplasia (SCHBCKD)	Reactome	0.395626062849	0.402715
Defective GGT1 causes Glutathionuria (GLUTH)	Reactome	0.395626062849	0.402715
Defective GCLC causes Hemolytic anemia due to gamma-glutamylcysteine synthetase deficiency (HAGGSD)	Reactome	0.395626062849	0.402715
Defective OPLAH causes 5-oxoprolinase deficiency (OPLAHD)	Reactome	0.395626062849	0.402715
Toll Like Receptor 9 (TLR9) Cascade	Reactome	0.399000035969	0.399027
Bile secretion	KEGG PATHWAY	0.399981542081	0.39796
Prolactin signaling pathway	KEGG PATHWAY	0.399981542081	0.39796
B cell receptor signaling pathway	KEGG PATHWAY	0.399981542081	0.39796
Chronic myeloid leukemia	KEGG PATHWAY	0.404171649334	0.393434
Biosynthesis of amino acids	KEGG PATHWAY	0.40833266575	0.388986
Metabolism of xenobiotics by cytochrome P450	KEGG PATHWAY	0.40833266575	0.388986
Validated targets of C-MYC transcriptional activation	PID	0.408476289921	0.388833
EPH-Ephrin signaling	Reactome	0.409009603848	0.388266
MyD88:Mal cascade initiated on plasma membrane	Reactome	0.409009603848	0.388266
Diseases associated with visual transduction	Reactome	0.409009603848	0.388266
Visual phototransduction	Reactome	0.409009603848	0.388266
Role of LAT2/NTAL/LAB on calcium mobilization	Reactome	0.409009603848	0.388266
Toll Like Receptor TLR6:TLR2 Cascade	Reactome	0.409009603848	0.388266
Regulation of nuclear SMAD2/3 signaling	PID	0.412271447704	0.384817
Gastric acid secretion	KEGG PATHWAY	0.41246479212	0.384613
Epstein-Barr virus infection	KEGG PATHWAY	0.41627243115	0.380622
Toll Like Receptor TLR1:TLR2 Cascade	Reactome	0.418852820193	0.377939
Toll Like Receptor 2 (TLR2) Cascade	Reactome	0.418852820193	0.377939
Class I MHC mediated antigen processing & presentation	Reactome	0.425932466914	0.370659
Toll Like Receptor 3 (TLR3) Cascade	Reactome	0.42853244372	0.368016
TRIF-mediated TLR3/TLR4 signaling	Reactome	0.42853244372	0.368016
MyD88-independent cascade	Reactome	0.42853244372	0.368016
Antigen processing and presentation	KEGG PATHWAY	0.428708364914	0.367838
Chemical carcinogenesis	KEGG PATHWAY	0.432699005012	0.363814
Cellular responses to stress	Reactome	0.435415090976	0.361097
Peroxisome	KEGG PATHWAY	0.440597334818	0.355958
Extracellular matrix organization	Reactome	0.442939982272	0.353655
Heterotrimeric G-protein signaling pathway-Gq alpha and Go alpha mediated pathway	PANTHER	0.449891388161	0.346892
Transmembrane transport of small molecules	Reactome	0.451143007824	0.345686
Post-translational protein modification	Reactome	0.452267454961	0.344605
Signalling by NGF	Reactome	0.454122273304	0.342827
Apoptosis	KEGG PATHWAY	0.456067504645	0.340971
Insulin secretion	KEGG PATHWAY	0.456067504645	0.340971
Small cell lung cancer	KEGG PATHWAY	0.456067504645	0.340971
EGF receptor signaling pathway	PANTHER	0.459059675096	0.338131
ErbB signaling pathway	KEGG PATHWAY	0.459868119882	0.337367
Neuronal System	Reactome	0.463342000684	0.334098
Prostate cancer	KEGG PATHWAY	0.467390327323	0.33032
Gap junction	KEGG PATHWAY	0.467390327323	0.33032
Resolution of Sister Chromatid Cohesion	Reactome	0.468652352724	0.329149
Activated TLR4 signalling	Reactome	0.468652352724	0.329149
Hedgehog 'off' state	Reactome	0.468652352724	0.329149
Wnt signaling pathway	PANTHER	0.470202418161	0.327715
Salivary secretion	KEGG PATHWAY	0.471112282943	0.326876
Glycerophospholipid metabolism	KEGG PATHWAY	0.482123711795	0.316842
Oxidative Stress Induced Senescence	Reactome	0.491931542129	0.308095
Mitotic Prometaphase	Reactome	0.491931542129	0.308095
G2/M Transition	Reactome	0.494768948532	0.305598
Huntington disease	PANTHER	0.499940222551	0.301082
Mitotic G2-G2/M phases	Reactome	0.500396413897	0.300686
Toll Like Receptor 4 (TLR4) Cascade	Reactome	0.503186648215	0.298271
Heterotrimeric G-protein signaling pathway-Gi alpha and Gs alpha mediated pathway	PANTHER	0.50830598219	0.293875
Signaling by SCF-KIT	Reactome	0.511464399663	0.291185
Downstream signaling of activated FGFR	Reactome	0.530247879787	0.275521
Signaling by ERBB4	Reactome	0.538075690393	0.269157
Metabolism of proteins	Reactome	0.53857639719	0.268753
Neurotransmitter Receptor Binding And Downstream Transmission In The Postsynaptic Cell	Reactome	0.543221784809	0.265023
Cholinergic synapse	KEGG PATHWAY	0.549929119154	0.259693
Toll-Like Receptors Cascades	Reactome	0.550833861669	0.258979
Angiogenesis	PANTHER	0.55574861438	0.255122
Signaling by FGFR	Reactome	0.558319356645	0.253117
Downstream signal transduction	Reactome	0.560786756375	0.251202
Signaling by Hedgehog	Reactome	0.563240402049	0.249306
Signaling by ERBB2	Reactome	0.568106736817	0.24557
DAP12 signaling	Reactome	0.568106736817	0.24557
Cadherin signaling pathway	PANTHER	0.568126664096	0.245555
Axon guidance	Reactome	0.569533630257	0.244481
Neurotrophin signaling pathway	KEGG PATHWAY	0.571512354035	0.242974
Sphingolipid signaling pathway	KEGG PATHWAY	0.571512354035	0.242974
Vascular smooth muscle contraction	KEGG PATHWAY	0.574510487652	0.240702
Neuroactive ligand-receptor interaction	KEGG PATHWAY	0.576710186308	0.239042
DAP12 interactions	Reactome	0.600689328521	0.22135
Signaling by Overexpressed Wild-Type EGFR in Cancer	Reactome	0.602920520855	0.21974
Signaling by EGFR	Reactome	0.602920520855	0.21974
Signaling by EGFR in Cancer	Reactome	0.607345654488	0.216564
Signaling by EGFRvIII in Cancer	Reactome	0.607345654488	0.216564
Signaling by Ligand-Responsive EGFR Variants in Cancer	Reactome	0.607345654488	0.216564
Measles	KEGG PATHWAY	0.611639837202	0.213504
FoxO signaling pathway	KEGG PATHWAY	0.611639837202	0.213504
Systemic lupus erythematosus	KEGG PATHWAY	0.617058749816	0.209673
Ubiquitin mediated proteolysis	KEGG PATHWAY	0.619739950069	0.207791
Biological oxidations	Reactome	0.62244967321	0.205896
Separation of Sister Chromatids	Reactome	0.62244967321	0.205896
Signaling by PDGF	Reactome	0.624559533507	0.204426
Insulin signaling pathway	KEGG PATHWAY	0.630279401565	0.200467
Signaling pathways regulating pluripotency of stem cells	KEGG PATHWAY	0.632868566211	0.198686
Mitotic Anaphase	Reactome	0.639002775564	0.194497
Cell adhesion molecules (CAMs)	KEGG PATHWAY	0.640528398178	0.193462
Mitotic Metaphase and Anaphase	Reactome	0.641020328424	0.193128
Hepatitis B	KEGG PATHWAY	0.643046201239	0.191758
Assembly of the primary cilium	Reactome	0.650940568901	0.186459
Metabolism of amino acids and derivatives	Reactome	0.650940568901	0.186459
Non-alcoholic fatty liver disease (NAFLD)	KEGG PATHWAY	0.655374640625	0.18351
NGF signalling via TRKA from the plasma membrane	Reactome	0.658679432397	0.181326
Hippo signaling pathway	KEGG PATHWAY	0.662567538516	0.17877
Jak-STAT signaling pathway	KEGG PATHWAY	0.667279685736	0.175692
Transmission across Chemical Synapses	Reactome	0.673647307096	0.171567
Oxytocin signaling pathway	KEGG PATHWAY	0.674225518687	0.171195
Membrane Trafficking	Reactome	0.6879601623	0.162437
Antigen processing: Ubiquitination & Proteasome degradation	Reactome	0.698282202269	0.155969
TCF dependent signaling in response to WNT	Reactome	0.709894734061	0.148806
misspliced LRP5 mutants have enhanced beta-catenin-dependent signaling	Reactome	0.709894734061	0.148806
RNF mutants show enhanced WNT signaling and proliferation	Reactome	0.709894734061	0.148806
XAV939 inhibits tankyrase, stabilizing AXIN	Reactome	0.709894734061	0.148806
Purine metabolism	KEGG PATHWAY	0.710947818616	0.148162
Chromatin modifying enzymes	Reactome	0.743566272199	0.12868
Signaling by WNT in cancer	Reactome	0.743566272199	0.12868
Chromatin organization	Reactome	0.743566272199	0.12868
Metabolic pathways	KEGG PATHWAY	0.749408002043	0.125282
Viral carcinogenesis	KEGG PATHWAY	0.76599384347	0.115775
Rap1 signaling pathway	KEGG PATHWAY	0.774095562135	0.111205
Developmental Biology	Reactome	0.787177502978	0.103927
M Phase	Reactome	0.817889109325	0.0873056
Innate Immune System	Reactome	0.826308328838	0.0828579
Signaling by Wnt	Reactome	0.831652609801	0.080058
Organelle biogenesis and maintenance	Reactome	0.842620607864	0.0743679
Generic Transcription Pathway	Reactome	0.923766160408	0.034438
Cell Cycle, Mitotic	Reactome	0.931492210895	0.0308208
Pathways in cancer	KEGG PATHWAY	0.939836319466	0.0269478
Cell Cycle	Reactome	0.954056328352	0.020426
Gene Expression	Reactome	0.998586009187	0.000614523
RESPIRATORY SYNCYTIAL VIRUS BRONCHIOLITIS	GAD	0.00286603850659	2.54272
QT interval (interaction)	NHGRI GWAS Catalog	0.00317230004952	2.49863
Tuberculosis	FunDO	0.00708954381312	2.14938
Bronchiolitis	FunDO	0.00723107974434	2.1408
Alopecia	FunDO	0.00840442011349	2.07549
Polycystic ovary syndrome	FunDO	0.00845907401045	2.07268
Congenital disorders of ion transport and metabolism	KEGG DISEASE	0.00904276192151	2.0437
Lung cancer	NHGRI GWAS Catalog	0.0134500565307	1.87128
Encephalitis	FunDO	0.0161600248226	1.79156
Bipolar disorder and schizophrenia	NHGRI GWAS Catalog	0.0175191861431	1.75649
Inflammatory bowel disease	NHGRI GWAS Catalog	0.0182866067016	1.73787
SEPSIS	GAD	0.0185612665677	1.73139
BONE MINERAL DENSITY	GAD	0.0185612665677	1.73139
HYPERTROPHY, LEFT VENTRICULAR	GAD	0.020028137614	1.69836
MYOCARDIAL INFARCT	GAD	0.0212841746303	1.67194
STROKE	GAD	0.026658299704	1.57417
C-reactive protein	NHGRI GWAS Catalog	0.0269905670992	1.56879
BLOOD FLOW VELOCITY	GAD	0.0272101423	1.56527
Cystic fibrosis	FunDO	0.0294415294798	1.53104
Hypophosphatemic rickets	KEGG DISEASE	0.0356049095429	1.44849
Metabolite levels	NHGRI GWAS Catalog	0.0357181640863	1.44711
Formal thought disorder in schizophrenia	NHGRI GWAS Catalog	0.0387570808256	1.41165
Chronic hepatitis B infection	NHGRI GWAS Catalog	0.0387570808256	1.41165
OSTEOPOROSIS, POSTMENOPAUSAL	GAD	0.0398231492997	1.39986
ARTHRITIS LYMPHOPENIA NEPHRITIS, LUPUS	GAD	0.0398231492997	1.39986
FRACTURES	GAD	0.0398231492997	1.39986
Multiple myeloma	FunDO	0.0408317563203	1.389
Knee osteoarthritis	NHGRI GWAS Catalog	0.0450705492951	1.34611
Blood pressure measurement (low sodium intervention)	NHGRI GWAS Catalog	0.0450705492951	1.34611
Narcolepsy	NHGRI GWAS Catalog	0.0450705492951	1.34611
Forced vital capacity	NHGRI GWAS Catalog	0.0450705492951	1.34611
Cardiac repolarization	NHGRI GWAS Catalog	0.0450705492951	1.34611
Osteoporosis	OMIM	0.0454475735255	1.34249
Atrial fibrillation	KEGG DISEASE	0.0455482525681	1.34153
CORONARY ATHEROSCLEROSIS	GAD	0.0463049240562	1.33437
ANKYLOSING SPONDYLITIS	GAD	0.0463049240562	1.33437
PERIODONTITIS	GAD	0.0466210119778	1.33142
Pulmonary function (interaction)	NHGRI GWAS Catalog	0.0473282918717	1.32488
C-reactive protein levels	NHGRI GWAS Catalog	0.051343003461	1.28952
N-glycan levels	NHGRI GWAS Catalog	0.051343003461	1.28952
Metastasis to lymph nodes	FunDO	0.0520600662191	1.2835
HEROIN ABUSE	GAD	0.0527430858764	1.27783
EXERCISE TEST	GAD	0.0530655313163	1.27519
Brain imaging in schizophrenia (interaction)	NHGRI GWAS Catalog	0.0575747068238	1.23977
White matter integrity	NHGRI GWAS Catalog	0.0575747068238	1.23977
PRIMARY TOOTH DEVELOPMENT	GAD	0.05913792725	1.22813
MENINGOCOCCAL DISEASE	GAD	0.05913792725	1.22813
Non-small cell lung cancer	KEGG DISEASE	0.0602757750773	1.21986
INSULIN RESISTANCE	GAD	0.0627070326981	1.20268
Ehlers-Danlos syndrome (EDS)	KEGG DISEASE	0.0651354433481	1.18618
Graft-versus-host disease	KEGG DISEASE	0.0651354433481	1.18618
Parkinson's disease	KEGG DISEASE	0.0651354433481	1.18618
RHINITIS	GAD	0.0654897387116	1.18383
CIRRHOSIS, BILIARY PRIMARY	GAD	0.0654897387116	1.18383
ODONTOGENESIS	GAD	0.0654897387116	1.18383
DIABETES, GESTATIONAL	GAD	0.0654897387116	1.18383
Liver tumor	FunDO	0.0697075579298	1.15672
Temperament (bipolar disorder)	NHGRI GWAS Catalog	0.0699169067829	1.15542
Multiple sclerosis (OCB status)	NHGRI GWAS Catalog	0.0699169067829	1.15542
Long QT syndrome	KEGG DISEASE	0.0699705619355	1.15508
ALOPECIA AREATA	GAD	0.0717988088538	1.14388
Primary tumor	FunDO	0.0734425943175	1.13405
Birth weight	NHGRI GWAS Catalog	0.0760279220525	1.11903
Cervical cancer	FunDO	0.0762050731306	1.11802
GASTRIC CANCER	GAD	0.0780654243399	1.10754
Obesity	FunDO	0.0785339326925	1.10494
Lymphoma	NHGRI GWAS Catalog	0.082099223886	1.08566
Dermatitis	FunDO	0.082987998143	1.08098
ANTI-TNF RESPONSE	GAD	0.084289869917	1.07422
HEPATITIS B, CHRONIC	GAD	0.084289869917	1.07422
ACUTE LYMPHOBLASTIC LEUKEMIA (CHILDHOOD)	GAD	0.084289869917	1.07422
HORMONE DISTURBANCE	GAD	0.084289869917	1.07422
Congenital disorders of nucleotide metabolism	KEGG DISEASE	0.0843298274859	1.07402
Systemic infection	FunDO	0.0859882289634	1.06556
DIABETES MELLITUS, TYPE 2	GAD	0.0880528411172	1.05526
Blood trace element (Se levels)	NHGRI GWAS Catalog	0.0881310675188	1.05487
Bacterial vaginosis	FunDO	0.08856535666	1.05274
Alcoholic liver disease	FunDO	0.08856535666	1.05274
Cholangiocarcinoma	FunDO	0.08856535666	1.05274
Myocardial infarction, susceptibility to	OMIM	0.0894968699281	1.04819
LUTEINIZING HORMONE	GAD	0.0904724284286	1.04348
ABDOMINAL FAT	GAD	0.0904724284286	1.04348
Cone-rod dystrophy (CORD) and cone dystrophy (COD)	KEGG DISEASE	0.0937821270819	1.02788
Immune response to anthrax vaccine	NHGRI GWAS Catalog	0.0941237065638	1.0263
Amyotrophic lateral sclerosis (sporadic)	NHGRI GWAS Catalog	0.0945317840572	1.02442
AIDS, resistance to	OMIM	0.0956767554263	1.01919
BLOOD VESSELS	GAD	0.0966133808275	1.01496
AIDS progression	NHGRI GWAS Catalog	0.100077393022	0.999664
Nephroblastoma	FunDO	0.100563556008	0.997559
Alveolar bone loss	FunDO	0.100563556008	0.997559
Clear cell carcinoma	FunDO	0.100563556008	0.997559
ANGIOGRAPHY	GAD	0.102713006188	0.988375
LEUKEMIA, LYMPHOID	GAD	0.102713006188	0.988375
Cardiac Troponin-T levels	NHGRI GWAS Catalog	0.105992377293	0.974725
Cancers of the lung and pleura	KEGG DISEASE	0.107782129944	0.967453
HEART DISEASES	GAD	0.108771581719	0.963485
Malnutrition	FunDO	0.112404605378	0.949216
IgE levels	NHGRI GWAS Catalog	0.117707232924	0.929197
Cardiovascular disease	FunDO	0.118203798322	0.927369
VASCULAR DISEASE	GAD	0.120766682871	0.918053
CALCIUM	GAD	0.121558970995	0.915213
White blood cell types	NHGRI GWAS Catalog	0.123507597163	0.908306
Primary tooth development (time to first tooth eruption)	NHGRI GWAS Catalog	0.123507597163	0.908306
Primary tooth development (number of teeth)	NHGRI GWAS Catalog	0.123507597163	0.908306
Intermediate coronary syndrome	FunDO	0.124090552671	0.906261
Histiocytosis	FunDO	0.124090552671	0.906261
ECHOCARDIOGRAPHY	GAD	0.125667280629	0.900778
WAIST-HIP RATIO	GAD	0.125811647342	0.900279
NEPHROPATHY	GAD	0.126703753693	0.897211
THROMBOEMBOLISM, VENOUS	GAD	0.13260086511	0.877454
Ulcerative colitis	FunDO	0.132831525903	0.876699
Advanced cancer	FunDO	0.135623419235	0.867665
Peptic esophagitis	FunDO	0.135623419235	0.867665
RHEUMATOID ARTHRITIS	GAD	0.137399739588	0.862014
CYSTATINS	GAD	0.138458285187	0.858681
MALARIA	GAD	0.138458285187	0.858681
VITAMIN D	GAD	0.138458285187	0.858681
ALCOHOLISM	GAD	0.139503151867	0.855416
Bladder cancer	NHGRI GWAS Catalog	0.140683360063	0.851757
FACTOR VII	GAD	0.144276280195	0.840805
INTERCELLULAR ADHESION MOLECULE-1	GAD	0.144276280195	0.840805
IgG glycosylation	NHGRI GWAS Catalog	0.14633430776	0.834654
Solid tumor	FunDO	0.147005200211	0.832667
Bronchopulmonary dysplasia	FunDO	0.147005200211	0.832667
Gram-Negative bacterial infection	FunDO	0.147005200211	0.832667
Adrenal gland tumor	FunDO	0.147005200211	0.832667
Cushing syndrome	FunDO	0.147005200211	0.832667
Brucellosis	FunDO	0.147005200211	0.832667
Rett syndrome	FunDO	0.147005200211	0.832667
Heart disease	FunDO	0.147005200211	0.832667
GRAVES DISEASE	GAD	0.150055114628	0.823749
Attention deficit hyperactivity disorder	FunDO	0.158237864869	0.80069
Hyperhomocysteinemia	FunDO	0.158237864869	0.80069
Congenital disorders of metabolism	KEGG DISEASE	0.164221366224	0.78457
GAMMA-GLUTAMYLTRANSFERASE	GAD	0.172784074785	0.762496
ATOPY	GAD	0.172784074785	0.762496
Refractive error	NHGRI GWAS Catalog	0.179476351884	0.745993
Cardiovascular disease risk factors	NHGRI GWAS Catalog	0.179476351884	0.745993
Myeloproliferative disease	FunDO	0.180263594948	0.744092
Familial Mediterranean fever	FunDO	0.180263594948	0.744092
Purpura, Thrombocytopenic, Idiopathic	FunDO	0.180263594948	0.744092
BIPOLAR DISORDER	GAD	0.181564747605	0.740968
Bulimia nervosa	NHGRI GWAS Catalog	0.184874924075	0.733122
Psoriasis	NHGRI GWAS Catalog	0.184874924075	0.733122
Adenovirus infection	FunDO	0.186757638956	0.728722
Labor, Premature	FunDO	0.191060472536	0.718829
Bone marrow disease	FunDO	0.191060472536	0.718829
Meningioma	FunDO	0.191060472536	0.718829
Deafness, autosomal recessive	KEGG DISEASE	0.191667889098	0.717451
QT INTERVAL	GAD	0.194907170173	0.710172
CD40 LIGAND	GAD	0.194907170173	0.710172
MELANOMA	GAD	0.200345173601	0.698221
Calcium levels	NHGRI GWAS Catalog	0.200860753368	0.697105
Uveitis	FunDO	0.201715858785	0.69526
Cancers of haematopoietic and lymphoid tissues	KEGG DISEASE	0.208319999272	0.681269
Abortion	FunDO	0.210712385467	0.67631
Hypothyroidism	NHGRI GWAS Catalog	0.211345309888	0.675007
Hemolytic-Uremic syndrome	FunDO	0.21223159853	0.67319
Premature birth	FunDO	0.21223159853	0.67319
ENDOMETRIOSIS	GAD	0.216440498884	0.664661
Cancers	KEGG DISEASE	0.22072219303	0.656154
Corneal structure	NHGRI GWAS Catalog	0.221693802963	0.654246
Myopia (pathological)	NHGRI GWAS Catalog	0.221693802963	0.654246
Periodontal disease	FunDO	0.222609512678	0.652456
Prostatic hypertrophy, Benign	FunDO	0.222609512678	0.652456
Peptic ulcer	FunDO	0.222609512678	0.652456
ALZHEIMER'S DISEASE	GAD	0.224012537066	0.649728
ALCOHOL DEPENDENCE	GAD	0.226990914498	0.643992
CHEMDEPENDENCY	GAD	0.230211581566	0.637873
Fibrinogen	NHGRI GWAS Catalog	0.231907978993	0.634684
ATHEROSCLEROSIS	GAD	0.232212904276	0.634114
BODY WEIGHT	GAD	0.232382985595	0.633796
Sinusitis	FunDO	0.23285139851	0.632921
Glucose intolerance	FunDO	0.23285139851	0.632921
White blood cell count	NHGRI GWAS Catalog	0.236965237796	0.625315
APOLIPOPROTEINS B	GAD	0.237399732656	0.62452
Ovary cancer	FunDO	0.242959029989	0.614467
Proteinuria	FunDO	0.242959029989	0.614467
Nephrosis	FunDO	0.242959029989	0.614467
Respiratory tract disease	FunDO	0.242959029989	0.614467
Chronic simple glaucoma	FunDO	0.242959029989	0.614467
AMYOTROPHIC LATERAL SCLEROSIS	GAD	0.246388936574	0.608379
Cerebrovascular disorder	FunDO	0.252934158065	0.596993
Sudden infant death syndrome	FunDO	0.252934158065	0.596993
HYPERTENSION	GAD	0.253311255584	0.596346
Asthma	NHGRI GWAS Catalog	0.256867043454	0.590292
BODY WEIGHTS AND MEASURES	GAD	0.263849443808	0.578644
Visceral adipose tissue adjusted for BMI	NHGRI GWAS Catalog	0.276255318299	0.558689
STOMACH CANCER	GAD	0.277656537802	0.556492
ELECTROCARDIOGRAPHY	GAD	0.281313867327	0.550809
Sarcoidosis	FunDO	0.282081692301	0.549625
Influenza	FunDO	0.282081692301	0.549625
ATTENTION-DEFICIT HYPERACTIVITY DISORDER	GAD	0.282537345353	0.548924
Other congenital disorders of metabolism	KEGG DISEASE	0.282950624536	0.548289
Kidney failure	FunDO	0.283756401048	0.547054
Protein quantitative trait loci	NHGRI GWAS Catalog	0.285760990717	0.543997
Breast size	NHGRI GWAS Catalog	0.285760990717	0.543997
Chronic obstructive airway disease	FunDO	0.288634532428	0.539652
ADHD	GAD	0.292200566885	0.534319
ALBUMINURIA	GAD	0.292200566885	0.534319
Allergies and autoimmune diseases	KEGG DISEASE	0.29776306029	0.526129
Rabies	FunDO	0.298378950747	0.525232
Nasopharyngeal cancer	FunDO	0.300881956481	0.521604
Growth retardation	FunDO	0.310097582046	0.508502
Sickle cell disease	FunDO	0.310097582046	0.508502
Hyperinsulinism	FunDO	0.310097582046	0.508502
Axial length	NHGRI GWAS Catalog	0.313543373815	0.503702
Muscular diseases	KEGG DISEASE	0.315858807737	0.500507
Gastritis	FunDO	0.319192340852	0.495948
BODY COMPOSITION	GAD	0.320418785491	0.494282
Colon cancer	FunDO	0.324213473302	0.489169
Immune system diseases	KEGG DISEASE	0.32829408078	0.483737
Nervous system diseases	KEGG DISEASE	0.331077239542	0.480071
NEUROLOGICAL	GAD	0.333631079079	0.476733
BONE DENSITY	GAD	0.338281190711	0.470722
BASOPHILS	GAD	0.343075406361	0.46461
Hodgkin's disease	FunDO	0.345767086538	0.461216
INFLAMMATORY BOWEL DISEASES	GAD	0.347515566364	0.459026
Acne (severe)	NHGRI GWAS Catalog	0.348165013387	0.458215
DIABETES, TYPE 2	GAD	0.35537685412	0.449311
Dental caries	NHGRI GWAS Catalog	0.357491383872	0.446734
Response to statin therapy	NHGRI GWAS Catalog	0.357491383872	0.446734
INFLAMMATION	GAD	0.360657370288	0.442905
CELL ADHESION MOLECULES	GAD	0.364979077967	0.437732
INFECTION	GAD	0.364979136781	0.437732
Menarche (age at onset)	NHGRI GWAS Catalog	0.370124614902	0.431652
Skin disease	FunDO	0.371309596007	0.430264
Adenoma	FunDO	0.371309596007	0.430264
IGA glomerulonephritis	FunDO	0.371309596007	0.430264
Other nervous and sensory system diseases	KEGG DISEASE	0.375859208417	0.424975
Cardiac diseases	KEGG DISEASE	0.377309702823	0.423302
SOCIOECONOMIC FACTORS	GAD	0.386154743292	0.413239
INSULIN	GAD	0.38906949638	0.409973
LEUKOCYTE COUNT	GAD	0.394426597445	0.404034
Metabolism disease	FunDO	0.403829310577	0.393802
MULTIPLE SCLEROSIS	GAD	0.407972674165	0.389369
Systemic lupus erythematosus	NHGRI GWAS Catalog	0.410487108725	0.3867
Hyperglycemia	FunDO	0.411694253373	0.385425
Crohn's disease	NHGRI GWAS Catalog	0.429590587199	0.366945
HEART FAILURE	GAD	0.435362908515	0.361149
Drug abuse	FunDO	0.448351107227	0.348382
ATHEROSCLEROSIS, CORONARY	GAD	0.45672411671	0.340346
Congenital disorders of amino acid metabolism	KEGG DISEASE	0.467953085318	0.329798
PSYCH	GAD	0.470260457127	0.327662
Major depressive disorder	NHGRI GWAS Catalog	0.473314991824	0.32485
Obesity-related traits	NHGRI GWAS Catalog	0.489184604647	0.310527
Body mass index	NHGRI GWAS Catalog	0.493869271975	0.306388
CORONARY ARTERY DISEASE	GAD	0.499321004734	0.30162
WAIST CIRCUMFERENCE	GAD	0.508385733381	0.293807
COLORECTAL CANCER	GAD	0.512631766207	0.290194
Primary immunodeficiency	KEGG DISEASE	0.51345525207	0.289497
DEVELOPMENTAL	GAD	0.516254377471	0.287136
Celiac disease	NHGRI GWAS Catalog	0.516848296915	0.286637
HEMOGLOBINS	GAD	0.522990327613	0.281506
Prostate cancer	FunDO	0.53184999291	0.274211
PANCREATIC NEOPLASMS	GAD	0.532085319152	0.274019
CANCER	GAD	0.538059690211	0.26917
ARTHRITIS, RHEUMATOID	GAD	0.541519880435	0.266386
Depression	FunDO	0.542968943949	0.265225
BODY HEIGHT	GAD	0.544692129673	0.263849
MYOCARDIAL INFARCTION	GAD	0.548387639191	0.260912
PHARMACOGENOMIC	GAD	0.553292985111	0.257045
HDL cholesterol	NHGRI GWAS Catalog	0.553864658584	0.256596
Ischemia	FunDO	0.560844356374	0.251158
Skin and soft tissue diseases	KEGG DISEASE	0.564439860148	0.248382
Skin diseases	KEGG DISEASE	0.564439860148	0.248382
Arthritis	FunDO	0.572373104224	0.242321
CHOLESTEROL, HDL	GAD	0.577969414993	0.238095
VISION	GAD	0.578438769278	0.237743
Neurodegenerative diseases	KEGG DISEASE	0.580245171895	0.236388
TRIGLYCERIDES	GAD	0.585550010256	0.232436
Leukemia	FunDO	0.587882080435	0.23071
Myopathy	FunDO	0.594534977673	0.225823
Neoplasm metastasis	FunDO	0.597165606697	0.223905
SCHIZOPHRENIA	GAD	0.606148928906	0.217421
Kidney disease	FunDO	0.610403036184	0.214383
Brain tumor	FunDO	0.614825269674	0.211248
Type 2 diabetes	NHGRI GWAS Catalog	0.617146411317	0.209612
Renal Cell cancer	FunDO	0.630603343793	0.200244
NEUROBLASTOMA	GAD	0.638530667236	0.194818
REPRODUCTION	GAD	0.64426185669	0.190938
Down syndrome	FunDO	0.645066587955	0.190395
Polyarthritis	FunDO	0.645066587955	0.190395
Liver cancer	FunDO	0.648362037978	0.188182
LIPOPROTEINS, VLDL	GAD	0.659976725652	0.180471
ARTERIES	GAD	0.659976725652	0.180471
CHOLESTEROL, LDL	GAD	0.660424228887	0.180177
MACULAR DEGENERATION	GAD	0.666839744324	0.175979
Enteritis	FunDO	0.667930567313	0.175269
Embryoma	FunDO	0.668486412129	0.174907
CREATININE	GAD	0.671338208888	0.173059
Autoimmune disease	FunDO	0.676660356382	0.169629
Congenital abnormality	FunDO	0.679554376547	0.167776
Diabetes mellitus	FunDO	0.69908073561	0.155473
HIP	GAD	0.7031574823	0.152947
Systemic scleroderma	FunDO	0.705454929276	0.151531
Musculoskeletal diseases	KEGG DISEASE	0.718074818556	0.14383
Squamous cell cancer	FunDO	0.720748102932	0.142216
ERYTHROCYTE COUNT	GAD	0.730156485246	0.136584
Ovarian cancer	FunDO	0.731697155408	0.135669
Cardiovascular diseases	KEGG DISEASE	0.738369510892	0.131726
Height	NHGRI GWAS Catalog	0.741868316386	0.129673
HIV infection	FunDO	0.76831293063	0.114462
IMMUNE	GAD	0.775205671988	0.110583
RENAL	GAD	0.786099052877	0.104523
METABOLIC	GAD	0.789108504956	0.102863
Congenital disorders of development	KEGG DISEASE	0.794403486576	0.0999589
CHOLESTEROL	GAD	0.797757802055	0.0981289
RESPIRATORY FUNCTION TESTS	GAD	0.81567418151	0.0884833
Breast cancer	FunDO	0.82423936003	0.0839467
GLUCOSE	GAD	0.826633795629	0.0826868
Lupus erythematosus	FunDO	0.831847651713	0.0799562
HEART RATE	GAD	0.835829102069	0.0778825
Other congenital disorders	KEGG DISEASE	0.885970592328	0.0525807
BLOOD PRESSURE	GAD	0.949600160659	0.0224592
HEMATOLOGICAL	GAD	0.981928459156	0.00792015

## Sheet: GO of down-regulated mRNAs
Term	Database	P-Value
inositol phosphate-mediated signaling	Gene Ontology	0.000214809631261	3.66795
sensory perception of bitter taste	Gene Ontology	0.000397490141772	3.40067
learning or memory	Gene Ontology	0.000543040468485	3.26517
cognition	Gene Ontology	0.00080736817872	3.09293
sensory perception of taste	Gene Ontology	0.00123200922962	2.90939
alcohol binding	Gene Ontology	0.00230336771078	2.63764
memory	Gene Ontology	0.00240274863284	2.61929
single-organism behavior	Gene Ontology	0.00317771997239	2.49788
regulation of synaptic plasticity	Gene Ontology	0.0043259081744	2.36392
distal convoluted tubule development	Gene Ontology	0.00454588872821	2.34238
metanephric distal convoluted tubule development	Gene Ontology	0.00454588872821	2.34238
calcium-dependent protein serine/threonine phosphatase activity	Gene Ontology	0.00530152666745	2.2756
metanephric part of ureteric bud development	Gene Ontology	0.00530152666745	2.2756
vitamin D binding	Gene Ontology	0.00530152666745	2.2756
sensory perception of umami taste	Gene Ontology	0.00530152666745	2.2756
sensory perception of sweet taste	Gene Ontology	0.00530152666745	2.2756
MHC class I receptor activity	Gene Ontology	0.00605659142947	2.21777
metanephric distal tubule development	Gene Ontology	0.00605659142947	2.21777
positive regulation of NFAT protein import into nucleus	Gene Ontology	0.00681108344873	2.16678
short-term memory	Gene Ontology	0.00681108344873	2.16678
platelet dense tubular network membrane	Gene Ontology	0.00756500315934	2.12119
inositol 1,4,5 trisphosphate binding	Gene Ontology	0.00756500315934	2.12119
metanephric collecting duct development	Gene Ontology	0.00756500315934	2.12119
Fc-epsilon receptor signaling pathway	Gene Ontology	0.00768739228709	2.11422
ovulation from ovarian follicle	Gene Ontology	0.00831835099512	2.07996
intracellular ligand-gated calcium channel activity	Gene Ontology	0.00831835099512	2.07996
sperm fibrous sheath	Gene Ontology	0.00831835099512	2.07996
methyl-CpG binding	Gene Ontology	0.00907112738952	2.04234
platelet dense tubular network	Gene Ontology	0.00907112738952	2.04234
distal tubule development	Gene Ontology	0.0098233327757	2.00774
second-messenger-mediated signaling	Gene Ontology	0.0105719700114	1.97584
collecting duct development	Gene Ontology	0.0105749675865	1.97572
regulation of NFAT protein import into nucleus	Gene Ontology	0.0105749675865	1.97572
lipid binding	Gene Ontology	0.0107849941961	1.96718
NFAT protein import into nucleus	Gene Ontology	0.0113260322543	1.94592
heart trabecula formation	Gene Ontology	0.0120765272114	1.91806
calcium-release channel activity	Gene Ontology	0.0120765272114	1.91806
calcineurin-NFAT signaling cascade	Gene Ontology	0.0128264528895	1.89189
Fc receptor signaling pathway	Gene Ontology	0.0130828355242	1.8833
neurological system process	Gene Ontology	0.0135866686001	1.86689
behavior	Gene Ontology	0.0139428258844	1.85565
bitter taste receptor activity	Gene Ontology	0.0143245981347	1.84392
MHC protein complex binding	Gene Ontology	0.0143245981347	1.84392
cytosolic calcium ion homeostasis	Gene Ontology	0.0144258192154	1.84086
retina layer formation	Gene Ontology	0.0150728185637	1.82181
regulation of synaptic transmission	Gene Ontology	0.0157068307927	1.80391
UDP-galactosyltransferase activity	Gene Ontology	0.0158204714379	1.80078
synaptic transmission	Gene Ontology	0.0162473356908	1.78922
kidney development	Gene Ontology	0.017157718875	1.76554
signaling receptor activity	Gene Ontology	0.0171679143208	1.76528
metanephric nephron tubule development	Gene Ontology	0.017314076242	1.7616
ovulation	Gene Ontology	0.017314076242	1.7616
intracellular ligand-gated ion channel activity	Gene Ontology	0.0180600290314	1.74328
carbohydrate binding	Gene Ontology	0.0186632569542	1.72901
nuclear outer membrane	Gene Ontology	0.0188054159848	1.72572
renal system development	Gene Ontology	0.0191770552357	1.71722
heart trabecula morphogenesis	Gene Ontology	0.019550237531	1.70885
metanephric tubule development	Gene Ontology	0.019550237531	1.70885
trabecula formation	Gene Ontology	0.0202944940986	1.69262
metanephric nephron epithelium development	Gene Ontology	0.0202944940986	1.69262
regulation of protein insertion into mitochondrial membrane involved in apoptotic signaling pathway	Gene Ontology	0.0202944940986	1.69262
positive regulation of protein insertion into mitochondrial membrane involved in apoptotic signaling pathway	Gene Ontology	0.0202944940986	1.69262
synaptic vesicle endocytosis	Gene Ontology	0.0210381861159	1.67699
oxidoreductase activity, acting on the CH-NH group of donors	Gene Ontology	0.0210381861159	1.67699
positive regulation of establishment of protein localization to mitochondrion	Gene Ontology	0.0210381861159	1.67699
long-term memory	Gene Ontology	0.0217813140108	1.66192
protein insertion into mitochondrial membrane involved in apoptotic signaling pathway	Gene Ontology	0.0217813140108	1.66192
receptor complex	Gene Ontology	0.0218338613547	1.66087
synaptic vesicle recycling	Gene Ontology	0.0225238782109	1.64736
protein insertion into mitochondrial membrane	Gene Ontology	0.0225238782109	1.64736
regulation of immune response	Gene Ontology	0.0227026454398	1.64392
metanephric epithelium development	Gene Ontology	0.0232658791435	1.63328
phospholipid binding	Gene Ontology	0.0236376154281	1.6264
taste receptor activity	Gene Ontology	0.0240073172355	1.61966
detection of chemical stimulus involved in sensory perception of bitter taste	Gene Ontology	0.0240073172355	1.61966
urogenital system development	Gene Ontology	0.0244900761921	1.61101
regulation of establishment of protein localization to mitochondrion	Gene Ontology	0.0247481929135	1.60646
galactosyltransferase activity	Gene Ontology	0.0254885066039	1.59366
positive regulation of mitochondrial outer membrane permeabilization involved in apoptotic signaling pathway	Gene Ontology	0.0254885066039	1.59366
metanephros morphogenesis	Gene Ontology	0.0254885066039	1.59366
cellular calcium ion homeostasis	Gene Ontology	0.0257920193909	1.58851
immune response-regulating cell surface receptor signaling pathway	Gene Ontology	0.0274206019464	1.56192
calcium ion homeostasis	Gene Ontology	0.0275706654008	1.55955
cellular divalent inorganic cation homeostasis	Gene Ontology	0.0283259585686	1.54782
proteinaceous extracellular matrix	Gene Ontology	0.0283259585686	1.54782
receptor activity	Gene Ontology	0.028394406776	1.54677
long-term synaptic potentiation	Gene Ontology	0.0284441500037	1.54601
neuronal cell body	Gene Ontology	0.029861189386	1.52489
protein insertion into membrane	Gene Ontology	0.0306550025241	1.5135
regulation of mitochondrial outer membrane permeabilization involved in apoptotic signaling pathway	Gene Ontology	0.0306550025241	1.5135
trabecula morphogenesis	Gene Ontology	0.0306550025241	1.5135
divalent inorganic cation homeostasis	Gene Ontology	0.0314287937126	1.50267
myelin sheath	Gene Ontology	0.0321261105536	1.49314
detection of chemical stimulus involved in sensory perception of taste	Gene Ontology	0.0335949876134	1.47373
sperm motility	Gene Ontology	0.0335949876134	1.47373
protein serine/threonine phosphatase complex	Gene Ontology	0.0343285905864	1.46434
phosphatase complex	Gene Ontology	0.0343285905864	1.46434
neural retina development	Gene Ontology	0.0343285905864	1.46434
positive regulation of transcription factor import into nucleus	Gene Ontology	0.0343285905864	1.46434
signal transducer activity	Gene Ontology	0.0353177265364	1.45201
retina morphogenesis in camera-type eye	Gene Ontology	0.0357941275293	1.44619
mitochondrial outer membrane permeabilization	Gene Ontology	0.0365260623424	1.4374
mitochondrial outer membrane permeabilization involved in programmed cell death	Gene Ontology	0.0372574419451	1.42879
positive regulation of mitochondrial membrane permeability involved in apoptotic process	Gene Ontology	0.0372574419451	1.42879
cell body	Gene Ontology	0.0378410318597	1.42204
positive regulation of mitochondrial membrane permeability	Gene Ontology	0.0387185372018	1.41208
protein serine/threonine phosphatase activity	Gene Ontology	0.0394482536966	1.40397
regulation of mitochondrial membrane permeability involved in apoptotic process	Gene Ontology	0.0401774166624	1.39602
extracellular matrix	Gene Ontology	0.0402544339725	1.39519
synaptic vesicle membrane	Gene Ontology	0.0409060265188	1.38821
cellular metal ion homeostasis	Gene Ontology	0.0436199384717	1.36031
generation of precursor metabolites and energy	Gene Ontology	0.0450672708578	1.34614
cell surface receptor signaling pathway	Gene Ontology	0.0452564309729	1.34432
activation of phospholipase C activity	Gene Ontology	0.0452660938139	1.34423
regulation of mitochondrial membrane permeability	Gene Ontology	0.0452660938139	1.34423
glycolytic process	Gene Ontology	0.047438694372	1.32387
collagen binding	Gene Ontology	0.047438694372	1.32387
regulation of membrane permeability	Gene Ontology	0.047438694372	1.32387
system process	Gene Ontology	0.0491115809384	1.30882
sensory perception of chemical stimulus	Gene Ontology	0.0497020943404	1.30363
immune response-regulating signaling pathway	Gene Ontology	0.0502694087037	1.2987
cellular cation homeostasis	Gene Ontology	0.0504590339352	1.29706
positive regulation of phospholipase C activity	Gene Ontology	0.0510487222193	1.29202
positive regulation of mitochondrion organization	Gene Ontology	0.0510487222193	1.29202
molecular transducer activity	Gene Ontology	0.0515906509366	1.28743
brush border	Gene Ontology	0.0517690855669	1.28593
regulation of phospholipase C activity	Gene Ontology	0.0524889024752	1.27993
cellular ion homeostasis	Gene Ontology	0.0527546253411	1.27774
Fc-gamma receptor signaling pathway involved in phagocytosis	Gene Ontology	0.0539268986302	1.26819
immune response-regulating cell surface receptor signaling pathway involved in phagocytosis	Gene Ontology	0.0539268986302	1.26819
Fc-gamma receptor signaling pathway	Gene Ontology	0.0546450787044	1.26245
antigen binding	Gene Ontology	0.0567963518721	1.24568
metal ion homeostasis	Gene Ontology	0.0568592023268	1.2452
Fc receptor mediated stimulatory signaling pathway	Gene Ontology	0.0575123552852	1.24024
vitamin binding	Gene Ontology	0.0582278155638	1.23487
ovulation cycle process	Gene Ontology	0.0589427331196	1.22957
positive regulation of phospholipase activity	Gene Ontology	0.0603709417081	1.21917
transmembrane signaling receptor activity	Gene Ontology	0.0617780759364	1.20917
mitochondrial membrane organization	Gene Ontology	0.0617969843382	1.20903
steroid binding	Gene Ontology	0.0625091944447	1.20406
regulation of transcription factor import into nucleus	Gene Ontology	0.0625091944447	1.20406
transcription factor import into nucleus	Gene Ontology	0.0632208642922	1.19914
cell-cell signaling	Gene Ontology	0.0632747164504	1.19877
regulation of immune system process	Gene Ontology	0.0642817538191	1.19191
ovulation cycle	Gene Ontology	0.0646425848475	1.18948
establishment of protein localization to mitochondrion	Gene Ontology	0.0653526363735	1.18474
positive regulation of synaptic transmission	Gene Ontology	0.0660621492766	1.18005
integrin-mediated signaling pathway	Gene Ontology	0.0660621492766	1.18005
positive regulation of protein import into nucleus	Gene Ontology	0.0660621492766	1.18005
positive regulation of lipase activity	Gene Ontology	0.0667711239651	1.17541
cation homeostasis	Gene Ontology	0.0670554288501	1.17357
female gonad development	Gene Ontology	0.0674795608471	1.17083
regulation of phospholipase activity	Gene Ontology	0.06818746033	1.1663
pyruvate metabolic process	Gene Ontology	0.06818746033	1.1663
somatodendritic compartment	Gene Ontology	0.0685280516083	1.16413
protein localization to mitochondrion	Gene Ontology	0.0688948228214	1.16181
basement membrane	Gene Ontology	0.0696016487282	1.15738
inorganic ion homeostasis	Gene Ontology	0.0697987509027	1.15615
endocytosis	Gene Ontology	0.0702240329534	1.15351
nephron tubule development	Gene Ontology	0.0703079384572	1.153
development of primary female sexual characteristics	Gene Ontology	0.0703079384572	1.153
metanephros development	Gene Ontology	0.0703079384572	1.153
kidney morphogenesis	Gene Ontology	0.0703079384572	1.153
regulation of protein transport	Gene Ontology	0.0706501668574	1.15089
positive regulation of protein localization to nucleus	Gene Ontology	0.0717189110072	1.14437
renal tubule development	Gene Ontology	0.0717189110072	1.14437
synaptic vesicle transport	Gene Ontology	0.0724235946402	1.14012
establishment of synaptic vesicle localization	Gene Ontology	0.0724235946402	1.14012
synapse	Gene Ontology	0.073224660429	1.13534
ureteric bud development	Gene Ontology	0.0738313586495	1.13176
cellular chemical homeostasis	Gene Ontology	0.073872966017	1.13151
single organism signaling	Gene Ontology	0.0743779869846	1.12856
signaling	Gene Ontology	0.0744923983047	1.12789
synaptic vesicle localization	Gene Ontology	0.074534439836	1.12764
mesonephric tubule development	Gene Ontology	0.074534439836	1.12764
mesonephric epithelium development	Gene Ontology	0.074534439836	1.12764
response to calcium ion	Gene Ontology	0.0752369876832	1.12357
sarcolemma	Gene Ontology	0.0759390025954	1.11954
metalloendopeptidase activity	Gene Ontology	0.0766404849767	1.11554
positive regulation of nucleocytoplasmic transport	Gene Ontology	0.0766404849767	1.11554
female gamete generation	Gene Ontology	0.0766404849767	1.11554
calcium channel activity	Gene Ontology	0.0766404849767	1.11554
mesonephros development	Gene Ontology	0.0773414352307	1.11159
cardiac chamber morphogenesis	Gene Ontology	0.0780418537607	1.10767
negative regulation of cell proliferation	Gene Ontology	0.0782416956782	1.10656
regulation of lipase activity	Gene Ontology	0.0787417409698	1.10379
camera-type eye morphogenesis	Gene Ontology	0.0787417409698	1.10379
cell communication	Gene Ontology	0.0798702403381	1.09762
female sex differentiation	Gene Ontology	0.0801399230361	1.09615
protein heterooligomerization	Gene Ontology	0.0801399230361	1.09615
regulation of mitochondrion organization	Gene Ontology	0.0801399230361	1.09615
nephron epithelium development	Gene Ontology	0.0815359846478	1.08865
integral component of plasma membrane	Gene Ontology	0.0823582138462	1.08429
ion homeostasis	Gene Ontology	0.0824649802333	1.08373
blood microparticle	Gene Ontology	0.0829299290185	1.08129
regulation of establishment of protein localization	Gene Ontology	0.0831381205696	1.0802
calcium ion transport into cytosol	Gene Ontology	0.0843217593569	1.07406
ion binding	Gene Ontology	0.0844823542844	1.07323
cytosolic calcium ion transport	Gene Ontology	0.0850168827652	1.07049
apoptotic mitochondrial changes	Gene Ontology	0.0850168827652	1.07049
learning	Gene Ontology	0.0870990907465	1.05999
calcium ion binding	Gene Ontology	0.0878967601016	1.05603
calcium-mediated signaling	Gene Ontology	0.0891765637465	1.04975
calcium ion transmembrane transporter activity	Gene Ontology	0.0891765637465	1.04975
intrinsic component of plasma membrane	Gene Ontology	0.0895489538854	1.04794
leading edge membrane	Gene Ontology	0.0905589205156	1.04307
synaptic vesicle	Gene Ontology	0.0912493125247	1.03977
single-organism carbohydrate catabolic process	Gene Ontology	0.0919391808132	1.0365
cardiac chamber development	Gene Ontology	0.0919391808132	1.0365
vascular endothelial growth factor receptor signaling pathway	Gene Ontology	0.0926285257781	1.03326
extracellular matrix component	Gene Ontology	0.0933173478162	1.03004
immune response	Gene Ontology	0.0944335728249	1.02487
plasma membrane part	Gene Ontology	0.0957909860507	1.01868
nephron development	Gene Ontology	0.0967536279674	1.01433
retina development in camera-type eye	Gene Ontology	0.0974393207583	1.01127
carbohydrate catabolic process	Gene Ontology	0.0974393207583	1.01127
UDP-glycosyltransferase activity	Gene Ontology	0.0981244933907	1.00822
cellular homeostasis	Gene Ontology	0.100724698843	0.996864
kidney epithelium development	Gene Ontology	0.102906170467	0.987559
heparin binding	Gene Ontology	0.102906170467	0.987559
ligand-gated ion channel activity	Gene Ontology	0.103587196002	0.984694
ligand-gated channel activity	Gene Ontology	0.103587196002	0.984694
eye morphogenesis	Gene Ontology	0.104267704916	0.98185
positive regulation of intracellular protein transport	Gene Ontology	0.104947697602	0.979027
regulation of protein localization	Gene Ontology	0.105751890137	0.975712
receptor signaling protein activity	Gene Ontology	0.107662513879	0.967935
divalent inorganic cation transmembrane transporter activity	Gene Ontology	0.108339931285	0.965211
regulation of protein import into nucleus	Gene Ontology	0.111719317819	0.951872
positive regulation of cytoplasmic transport	Gene Ontology	0.113067486129	0.946662
organelle outer membrane	Gene Ontology	0.117769993845	0.928965
phosphoprotein phosphatase activity	Gene Ontology	0.118439743739	0.926503
cell projection	Gene Ontology	0.12056044697	0.918795
calcium ion transmembrane transport	Gene Ontology	0.121780879811	0.914421
outer membrane	Gene Ontology	0.122447587039	0.91205
establishment of vesicle localization	Gene Ontology	0.122447587039	0.91205
calmodulin binding	Gene Ontology	0.122447587039	0.91205
positive regulation of apoptotic signaling pathway	Gene Ontology	0.122447587039	0.91205
regulation of protein localization to nucleus	Gene Ontology	0.123113788499	0.909693
regulation of insulin secretion	Gene Ontology	0.123113788499	0.909693
energy reserve metabolic process	Gene Ontology	0.125109362114	0.90271
small molecule binding	Gene Ontology	0.126394974302	0.89827
negative regulation of cell migration	Gene Ontology	0.126437222713	0.898125
mitochondrial transport	Gene Ontology	0.127763069429	0.893595
negative regulation of cell motility	Gene Ontology	0.129086905314	0.889118
vesicle localization	Gene Ontology	0.129086905314	0.889118
metallopeptidase activity	Gene Ontology	0.129086905314	0.889118
phosphatidylinositol binding	Gene Ontology	0.129748070148	0.886899
locomotory behavior	Gene Ontology	0.130408733417	0.884693
regulation of protein targeting	Gene Ontology	0.131728556781	0.88032
glycosaminoglycan binding	Gene Ontology	0.135019364378	0.869604
phagocytosis	Gene Ontology	0.135019364378	0.869604
fibroblast growth factor receptor signaling pathway	Gene Ontology	0.13567602879	0.867497
anion binding	Gene Ontology	0.135925839762	0.866698
protein complex binding	Gene Ontology	0.136161107483	0.865947
regulation of peptide hormone secretion	Gene Ontology	0.136332195048	0.865402
endoplasmic reticulum lumen	Gene Ontology	0.136332195048	0.865402
regulation of nucleocytoplasmic transport	Gene Ontology	0.13698786353	0.863318
negative regulation of cellular component movement	Gene Ontology	0.137643034613	0.861246
transferase activity, transferring hexosyl groups	Gene Ontology	0.138951886092	0.857136
regulation of peptide secretion	Gene Ontology	0.139605567241	0.855097
insulin secretion	Gene Ontology	0.142866542118	0.845069
gonad development	Gene Ontology	0.144817195859	0.83918
sensory perception	Gene Ontology	0.145469554536	0.837228
positive regulation of cellular protein localization	Gene Ontology	0.146115166598	0.835305
plasma membrane	Gene Ontology	0.146319195593	0.834699
sulfur compound binding	Gene Ontology	0.146763413563	0.833382
heart morphogenesis	Gene Ontology	0.148058432547	0.829567
development of primary sexual characteristics	Gene Ontology	0.148058432547	0.829567
extracellular region part	Gene Ontology	0.148807037785	0.827377
cellular response to fibroblast growth factor stimulus	Gene Ontology	0.149351487422	0.82579
organ morphogenesis	Gene Ontology	0.149910006431	0.824169
immune response-activating cell surface receptor signaling pathway	Gene Ontology	0.149997279248	0.823917
response to fibroblast growth factor	Gene Ontology	0.151287393539	0.820197
negative regulation of locomotion	Gene Ontology	0.151287393539	0.820197
innate immune response	Gene Ontology	0.151746280769	0.818882
positive regulation of cytosolic calcium ion concentration	Gene Ontology	0.153861755056	0.812869
chemical homeostasis	Gene Ontology	0.154904439968	0.809936
cell periphery	Gene Ontology	0.155810717083	0.807403
positive regulation of transcription from RNA polymerase II promoter	Gene Ontology	0.156224067365	0.806252
cytoplasmic transport	Gene Ontology	0.157545835538	0.802593
peptide hormone secretion	Gene Ontology	0.164081407075	0.784941
epidermal growth factor receptor signaling pathway	Gene Ontology	0.164716024402	0.783264
positive regulation of intracellular transport	Gene Ontology	0.164716024402	0.783264
regulation of hormone secretion	Gene Ontology	0.164716024402	0.783264
single-organism nuclear import	Gene Ontology	0.165350160289	0.781595
protein import into nucleus	Gene Ontology	0.165350160289	0.781595
protein targeting to nucleus	Gene Ontology	0.165350160289	0.781595
regulation of peptide transport	Gene Ontology	0.165983815101	0.779934
regulation of intracellular protein transport	Gene Ontology	0.167881896728	0.774996
nuclear import	Gene Ontology	0.167881896728	0.774996
peptide secretion	Gene Ontology	0.168513630882	0.773365
ERBB signaling pathway	Gene Ontology	0.168513630882	0.773365
platelet activation	Gene Ontology	0.169775661789	0.770125
neuron part	Gene Ontology	0.170068661367	0.769376
regulation of cellular localization	Gene Ontology	0.170605245735	0.768008
protein homooligomerization	Gene Ontology	0.171665120093	0.765318
sensory organ morphogenesis	Gene Ontology	0.174804673267	0.757447
phosphatase activity	Gene Ontology	0.177307752223	0.751272
single-organism cellular localization	Gene Ontology	0.179498308221	0.74594
nuclear membrane	Gene Ontology	0.17980324408	0.745202
oxidation-reduction process	Gene Ontology	0.180581059975	0.743328
transferase activity, transferring glycosyl groups	Gene Ontology	0.181669897767	0.740717
sex differentiation	Gene Ontology	0.182911974548	0.737758
response to metal ion	Gene Ontology	0.183532306308	0.736287
anatomical structure formation involved in morphogenesis	Gene Ontology	0.183835153665	0.735571
establishment of organelle localization	Gene Ontology	0.184771558352	0.733365
protein import	Gene Ontology	0.186626913078	0.729026
metal ion binding	Gene Ontology	0.188058901646	0.725706
endoplasmic reticulum part	Gene Ontology	0.192006335485	0.716684
intrinsic apoptotic signaling pathway	Gene Ontology	0.193393853365	0.713557
neurotrophin TRK receptor signaling pathway	Gene Ontology	0.194006233079	0.712184
ciliary part	Gene Ontology	0.19461814821	0.710817
camera-type eye development	Gene Ontology	0.195229599112	0.709454
cation channel activity	Gene Ontology	0.195840586135	0.708097
regulation of localization	Gene Ontology	0.196382033162	0.706898
neurotrophin signaling pathway	Gene Ontology	0.196451109632	0.706746
hormone secretion	Gene Ontology	0.197061169953	0.705399
regulation of cellular process	Gene Ontology	0.197552420916	0.704318
cation binding	Gene Ontology	0.197655049986	0.704092
rhythmic process	Gene Ontology	0.199496786506	0.700064
protein localization to nucleus	Gene Ontology	0.200104536213	0.698743
hormone transport	Gene Ontology	0.20131865276	0.696116
positive regulation of protein transport	Gene Ontology	0.202530927813	0.693509
peptide transport	Gene Ontology	0.203136375651	0.692212
cellular response to stimulus	Gene Ontology	0.210709794787	0.676315
regulation of cytoplasmic transport	Gene Ontology	0.211564574097	0.674557
cytoplasmic vesicle	Gene Ontology	0.211793863457	0.674087
amide transport	Gene Ontology	0.213358995161	0.670889
signal transduction	Gene Ontology	0.213810151439	0.669972
axon	Gene Ontology	0.215149335232	0.66726
gated channel activity	Gene Ontology	0.215149335232	0.66726
establishment of protein localization to membrane	Gene Ontology	0.217530123146	0.662481
cell leading edge	Gene Ontology	0.219310976934	0.65894
eye development	Gene Ontology	0.220495962137	0.656599
cell motility	Gene Ontology	0.221483800975	0.654658
localization of cell	Gene Ontology	0.221483800975	0.654658
regulation of protein secretion	Gene Ontology	0.224629274145	0.648534
G-protein coupled receptor signaling pathway	Gene Ontology	0.22509210732	0.64764
apical part of cell	Gene Ontology	0.225217956749	0.647397
zinc ion binding	Gene Ontology	0.229817056039	0.638618
calcium ion transport	Gene Ontology	0.229911367759	0.63844
mitochondrial matrix	Gene Ontology	0.230496042974	0.637337
phosphoric ester hydrolase activity	Gene Ontology	0.232830311399	0.63296
regulation of biological process	Gene Ontology	0.232943593274	0.632749
extracellular space	Gene Ontology	0.237334079804	0.62464
energy derivation by oxidation of organic compounds	Gene Ontology	0.237477642354	0.624377
regulation of cellular protein localization	Gene Ontology	0.238056577195	0.62332
organelle localization	Gene Ontology	0.238635072808	0.622266
immune response-activating signal transduction	Gene Ontology	0.239790747684	0.620168
positive regulation of nucleic acid-templated transcription	Gene Ontology	0.239842671207	0.620074
positive regulation of transcription, DNA-templated	Gene Ontology	0.239842671207	0.620074
vesicle-mediated transport	Gene Ontology	0.240400308012	0.619065
extracellular region	Gene Ontology	0.241186155646	0.617648
regulation of apoptotic signaling pathway	Gene Ontology	0.246115697252	0.608861
positive regulation of organelle organization	Gene Ontology	0.24783153864	0.605843
positive regulation of RNA biosynthetic process	Gene Ontology	0.247933624498	0.605665
dendrite	Gene Ontology	0.24954347762	0.602854
extracellular matrix organization	Gene Ontology	0.25068260665	0.600876
nuclear envelope	Gene Ontology	0.251251523061	0.599891
extracellular structure organization	Gene Ontology	0.251251523061	0.599891
divalent metal ion transport	Gene Ontology	0.254089637177	0.595013
divalent inorganic cation transport	Gene Ontology	0.255787343052	0.592121
ion channel activity	Gene Ontology	0.256352386534	0.591163
response to inorganic substance	Gene Ontology	0.256352386534	0.591163
establishment of localization in cell	Gene Ontology	0.256487213256	0.590934
positive regulation of RNA metabolic process	Gene Ontology	0.258268225729	0.587929
dephosphorylation	Gene Ontology	0.258608276751	0.587358
nucleocytoplasmic transport	Gene Ontology	0.259733656178	0.585472
metal ion transmembrane transporter activity	Gene Ontology	0.260295705605	0.584533
immune system process	Gene Ontology	0.260941296047	0.583457
substrate-specific channel activity	Gene Ontology	0.261979296623	0.581733
nuclear transport	Gene Ontology	0.262539642285	0.580805
signal release	Gene Ontology	0.262539642285	0.580805
macromolecular complex binding	Gene Ontology	0.262739297216	0.580475
single-organism intracellular transport	Gene Ontology	0.264974973399	0.576795
activation of immune response	Gene Ontology	0.26923072176	0.569875
endopeptidase activity	Gene Ontology	0.269785565747	0.568981
detection of chemical stimulus involved in sensory perception	Gene Ontology	0.270339988771	0.56809
cell part	Gene Ontology	0.271329185917	0.566503
cell	Gene Ontology	0.271329185917	0.566503
reproductive structure development	Gene Ontology	0.272553477612	0.564548
channel activity	Gene Ontology	0.273105800602	0.563669
passive transmembrane transporter activity	Gene Ontology	0.273105800602	0.563669
reproductive system development	Gene Ontology	0.274760256532	0.561046
protein oligomerization	Gene Ontology	0.275861136124	0.559309
single-organism cellular process	Gene Ontology	0.276092237828	0.558946
cilium	Gene Ontology	0.276410949564	0.558445
biological regulation	Gene Ontology	0.27740962183	0.556878
protein secretion	Gene Ontology	0.278057888251	0.555865
single-organism process	Gene Ontology	0.278303648501	0.555481
regulation of intracellular transport	Gene Ontology	0.278606034989	0.555009
actin cytoskeleton	Gene Ontology	0.279153765843	0.554157
synapse part	Gene Ontology	0.279701081125	0.553306
positive regulation of signaling	Gene Ontology	0.280061302543	0.552747
protein localization to membrane	Gene Ontology	0.281886192851	0.549926
positive regulation of cell communication	Gene Ontology	0.282294757666	0.549297
vesicle	Gene Ontology	0.286167529426	0.54338
heart development	Gene Ontology	0.287320036201	0.541634
homeostatic process	Gene Ontology	0.288991076021	0.539116
regulation of cell proliferation	Gene Ontology	0.290385249943	0.537025
detection of chemical stimulus	Gene Ontology	0.292175356857	0.534356
cellular process	Gene Ontology	0.293027109772	0.533092
regulation of hormone levels	Gene Ontology	0.294322653775	0.531176
positive regulation of macromolecule biosynthetic process	Gene Ontology	0.294844184382	0.530407
mitochondrion organization	Gene Ontology	0.294858460138	0.530386
detection of stimulus involved in sensory perception	Gene Ontology	0.295928853582	0.528813
transition metal ion binding	Gene Ontology	0.297907343054	0.525919
positive regulation of gene expression	Gene Ontology	0.301802806067	0.520277
regulation of transport	Gene Ontology	0.312910494156	0.50458
endoplasmic reticulum	Gene Ontology	0.315127580285	0.501514
sensory organ development	Gene Ontology	0.315960622426	0.500367
positive regulation of nucleobase-containing compound metabolic process	Gene Ontology	0.316235515502	0.499989
inorganic cation transmembrane transporter activity	Gene Ontology	0.317517607223	0.498232
defense response	Gene Ontology	0.318450131652	0.496959
establishment of protein localization to organelle	Gene Ontology	0.321136813681	0.49331
positive regulation of cellular biosynthetic process	Gene Ontology	0.32397900109	0.489483
positive regulation of nitrogen compound metabolic process	Gene Ontology	0.324807344654	0.488374
cellular localization	Gene Ontology	0.326872103604	0.485622
locomotion	Gene Ontology	0.330047207145	0.481424
positive regulation of biosynthetic process	Gene Ontology	0.331148901747	0.479977
monocarboxylic acid metabolic process	Gene Ontology	0.33390669927	0.476375
cytoplasmic vesicle part	Gene Ontology	0.33390669927	0.476375
cytoplasmic part	Gene Ontology	0.334256831205	0.47592
regulation of secretion by cell	Gene Ontology	0.33592748725	0.473754
positive regulation of immune response	Gene Ontology	0.336431726304	0.473103
inorganic cation transmembrane transport	Gene Ontology	0.337439056913	0.471805
intracellular transport	Gene Ontology	0.340217597005	0.468243
positive regulation of apoptotic process	Gene Ontology	0.342452835286	0.465399
regulation of signaling	Gene Ontology	0.342908125765	0.464822
blood coagulation	Gene Ontology	0.343451032191	0.464135
regulation of cell communication	Gene Ontology	0.344756850014	0.462487
regulation of cell migration	Gene Ontology	0.344945489106	0.46225
positive regulation of programmed cell death	Gene Ontology	0.344945489106	0.46225
coagulation	Gene Ontology	0.344945489106	0.46225
hemostasis	Gene Ontology	0.345939904767	0.460999
protein targeting	Gene Ontology	0.346436546773	0.460376
cytoplasm	Gene Ontology	0.348895286806	0.457305
protein transport	Gene Ontology	0.34952041142	0.456527
positive regulation of hydrolase activity	Gene Ontology	0.35039614071	0.455441
intracellular organelle lumen	Gene Ontology	0.350703476787	0.45506
membrane part	Gene Ontology	0.353919983152	0.451095
peptidase activity, acting on L-amino acid peptides	Gene Ontology	0.35482203751	0.449989
intracellular organelle	Gene Ontology	0.355153078466	0.449584
gamete generation	Gene Ontology	0.355311940015	0.44939
positive regulation of cell death	Gene Ontology	0.355801470793	0.448792
regulation of transcription from RNA polymerase II promoter	Gene Ontology	0.356875911324	0.447483
tissue morphogenesis	Gene Ontology	0.35824355866	0.445822
regulation of cell motility	Gene Ontology	0.358730864997	0.445231
protein domain specific binding	Gene Ontology	0.359217801576	0.444642
organelle lumen	Gene Ontology	0.360240922531	0.443407
regulation of secretion	Gene Ontology	0.360676395575	0.442882
cation transmembrane transporter activity	Gene Ontology	0.361161855927	0.442298
peptidase activity	Gene Ontology	0.364066892303	0.438819
cation transmembrane transport	Gene Ontology	0.364066892303	0.438819
movement of cell or subcellular component	Gene Ontology	0.364201005415	0.438659
tube development	Gene Ontology	0.364549780012	0.438243
localization	Gene Ontology	0.365443739859	0.437179
response to stimulus	Gene Ontology	0.366065467543	0.436441
immune effector process	Gene Ontology	0.367919750122	0.434247
developmental process involved in reproduction	Gene Ontology	0.368399714343	0.433681
integral component of membrane	Gene Ontology	0.369009266009	0.432963
membrane-enclosed lumen	Gene Ontology	0.369774214595	0.432063
binding	Gene Ontology	0.369904293393	0.431911
apoptotic signaling pathway	Gene Ontology	0.371271861334	0.430308
establishment of protein localization	Gene Ontology	0.377411259316	0.423185
inorganic ion transmembrane transport	Gene Ontology	0.379810231093	0.420433
intracellular membrane-bounded organelle	Gene Ontology	0.381746382242	0.418225
positive regulation of response to stimulus	Gene Ontology	0.38196778294	0.417973
nucleus	Gene Ontology	0.383389112208	0.41636
regulation of locomotion	Gene Ontology	0.384970981675	0.414572
intrinsic component of membrane	Gene Ontology	0.386537474956	0.412808
positive regulation of metabolic process	Gene Ontology	0.388490881785	0.410619
catalytic activity	Gene Ontology	0.38980324643	0.409155
detection of stimulus	Gene Ontology	0.390088819522	0.408836
regulation of cellular component movement	Gene Ontology	0.391014752943	0.407807
intracellular part	Gene Ontology	0.392686310718	0.405954
transcription from RNA polymerase II promoter	Gene Ontology	0.393162687526	0.405428
protein homodimerization activity	Gene Ontology	0.396540929715	0.401712
cellular response to growth factor stimulus	Gene Ontology	0.398828687683	0.399214
hydrolase activity, acting on ester bonds	Gene Ontology	0.400197180325	0.397726
protein localization to organelle	Gene Ontology	0.402924833883	0.394776
single-organism carbohydrate metabolic process	Gene Ontology	0.404736379884	0.392828
intracellular	Gene Ontology	0.40525808583	0.392268
cell proliferation	Gene Ontology	0.406105155231	0.391361
response to growth factor	Gene Ontology	0.406542433598	0.390894
oxidoreductase activity	Gene Ontology	0.411480897382	0.38565
regulation of body fluid levels	Gene Ontology	0.412820609629	0.384239
wound healing	Gene Ontology	0.414157274363	0.382835
multicellular organismal reproductive process	Gene Ontology	0.415934765403	0.380975
positive regulation of transport	Gene Ontology	0.421674477218	0.375023
sexual reproduction	Gene Ontology	0.422552493144	0.374119
cellular response to organic substance	Gene Ontology	0.423840688328	0.372797
nitrogen compound transport	Gene Ontology	0.424304530914	0.372322
multicellular organism reproduction	Gene Ontology	0.427357824702	0.369208
regulation of biological quality	Gene Ontology	0.433458641037	0.363052
regulation of response to stimulus	Gene Ontology	0.434449313133	0.362061
metal ion transport	Gene Ontology	0.437703936184	0.35882
single-organism membrane organization	Gene Ontology	0.438130946938	0.358396
kinase activity	Gene Ontology	0.441535388238	0.355034
ion transmembrane transporter activity	Gene Ontology	0.447863255294	0.348855
positive regulation of immune system process	Gene Ontology	0.449120204852	0.347637
cell projection part	Gene Ontology	0.45120876981	0.345622
neuron projection	Gene Ontology	0.452458108786	0.344422
positive regulation of cellular component organization	Gene Ontology	0.452458108786	0.344422
transmembrane receptor protein tyrosine kinase signaling pathway	Gene Ontology	0.454948266953	0.342038
G-protein coupled receptor activity	Gene Ontology	0.457014751863	0.34007
organelle	Gene Ontology	0.459032843672	0.338156
regulation of organelle organization	Gene Ontology	0.461124264102	0.336182
transferase activity	Gene Ontology	0.465184522891	0.332375
sequence-specific DNA binding	Gene Ontology	0.467634935613	0.330093
nucleolus	Gene Ontology	0.468443223092	0.329343
regulation of transcription, DNA-templated	Gene Ontology	0.468685809802	0.329118
regulation of nucleic acid-templated transcription	Gene Ontology	0.473117301987	0.325031
substrate-specific transmembrane transporter activity	Gene Ontology	0.474466418253	0.323795
regulation of RNA biosynthetic process	Gene Ontology	0.476956956769	0.321521
protein localization	Gene Ontology	0.477756464149	0.320793
secretion by cell	Gene Ontology	0.480816006141	0.318021
membrane	Gene Ontology	0.481837530111	0.317099
protein binding	Gene Ontology	0.482553712215	0.316454
circulatory system development	Gene Ontology	0.483569789628	0.315541
carbohydrate metabolic process	Gene Ontology	0.483569789628	0.315541
cardiovascular system development	Gene Ontology	0.483569789628	0.315541
mitochondrial part	Gene Ontology	0.486699103088	0.312739
membrane-bounded vesicle	Gene Ontology	0.487068164236	0.31241
bounding membrane of organelle	Gene Ontology	0.487489281102	0.312035
transcription, DNA-templated	Gene Ontology	0.488017162497	0.311565
carbohydrate derivative binding	Gene Ontology	0.488214654449	0.311389
endoplasmic reticulum membrane	Gene Ontology	0.488256647013	0.311352
multi-organism reproductive process	Gene Ontology	0.489033647062	0.310661
ion transmembrane transport	Gene Ontology	0.49058411228	0.309287
intracellular protein transport	Gene Ontology	0.490970993454	0.308944
nucleic acid-templated transcription	Gene Ontology	0.491615515706	0.308374
cell activation	Gene Ontology	0.491743875206	0.308261
regulation of RNA metabolic process	Gene Ontology	0.495578041891	0.304888
nuclear outer membrane-endoplasmic reticulum membrane network	Gene Ontology	0.495590729812	0.304877
catalytic complex	Gene Ontology	0.495590729812	0.304877
carboxylic acid metabolic process	Gene Ontology	0.497503232823	0.303204
membrane organization	Gene Ontology	0.498266203579	0.302539
transferase activity, transferring phosphorus-containing groups	Gene Ontology	0.499408489726	0.301544
reproduction	Gene Ontology	0.501685271767	0.299569
transmembrane transporter activity	Gene Ontology	0.502063728144	0.299241
regulation of hydrolase activity	Gene Ontology	0.502063728144	0.299241
single-organism transport	Gene Ontology	0.50289559106	0.298522
membrane-bounded organelle	Gene Ontology	0.504951892117	0.29675
single-organism catabolic process	Gene Ontology	0.505081057609	0.296639
nucleotide binding	Gene Ontology	0.514593913807	0.288535
RNA biosynthetic process	Gene Ontology	0.514784000327	0.288375
intracellular signal transduction	Gene Ontology	0.514827441402	0.288338
nucleoside phosphate binding	Gene Ontology	0.514827441402	0.288338
cation transport	Gene Ontology	0.523529775635	0.281059
organic substance transport	Gene Ontology	0.525718817156	0.279246
single-multicellular organism process	Gene Ontology	0.525934919262	0.279068
regulation of cellular macromolecule biosynthetic process	Gene Ontology	0.526154161492	0.278887
secretion	Gene Ontology	0.527136220868	0.278077
response to wounding	Gene Ontology	0.528212825876	0.277191
substrate-specific transporter activity	Gene Ontology	0.531427966755	0.274556
small molecule metabolic process	Gene Ontology	0.532356007151	0.273798
hydrolase activity	Gene Ontology	0.533038974315	0.273241
organelle part	Gene Ontology	0.533582787514	0.272798
cellular response to chemical stimulus	Gene Ontology	0.534402856281	0.272131
negative regulation of transcription, DNA-templated	Gene Ontology	0.534974673054	0.271667
single-organism localization	Gene Ontology	0.53719533334	0.269868
DNA binding	Gene Ontology	0.539380295858	0.268105
oxoacid metabolic process	Gene Ontology	0.540942616307	0.266849
cellular response to endogenous stimulus	Gene Ontology	0.541987809856	0.26601
organelle envelope	Gene Ontology	0.542335678996	0.265732
envelope	Gene Ontology	0.544071068396	0.264344
positive regulation of macromolecule metabolic process	Gene Ontology	0.545438409549	0.263254
single organism reproductive process	Gene Ontology	0.546144858176	0.262692
cytoplasmic membrane-bounded vesicle	Gene Ontology	0.546144858176	0.262692
negative regulation of nucleic acid-templated transcription	Gene Ontology	0.546489572254	0.262418
regulation of macromolecule biosynthetic process	Gene Ontology	0.547378319961	0.261712
organic acid metabolic process	Gene Ontology	0.547522145518	0.261598
response to chemical	Gene Ontology	0.54879695532	0.260588
regulation of nucleobase-containing compound metabolic process	Gene Ontology	0.550212967816	0.259469
epithelium development	Gene Ontology	0.550947119245	0.25889
negative regulation of RNA biosynthetic process	Gene Ontology	0.551969550736	0.258085
macromolecule localization	Gene Ontology	0.553428801616	0.256938
anatomical structure morphogenesis	Gene Ontology	0.553649331562	0.256765
nucleic acid binding transcription factor activity	Gene Ontology	0.556373274044	0.254634
sequence-specific DNA binding transcription factor activity	Gene Ontology	0.556373274044	0.254634
negative regulation of cellular process	Gene Ontology	0.558478667106	0.252993
response to organic substance	Gene Ontology	0.559574433889	0.252142
multicellular organismal process	Gene Ontology	0.560312528176	0.25157
cell migration	Gene Ontology	0.561400773798	0.250727
negative regulation of RNA metabolic process	Gene Ontology	0.56505138564	0.247912
enzyme linked receptor protein signaling pathway	Gene Ontology	0.56505138564	0.247912
protein dimerization activity	Gene Ontology	0.566371339454	0.246899
identical protein binding	Gene Ontology	0.566700701998	0.246646
regulation of nitrogen compound metabolic process	Gene Ontology	0.567688783374	0.24589
cell junction	Gene Ontology	0.570633607847	0.243643
positive regulation of cellular metabolic process	Gene Ontology	0.570826575247	0.243496
regulation of cellular biosynthetic process	Gene Ontology	0.573363236975	0.24157
nucleobase-containing compound biosynthetic process	Gene Ontology	0.57660919705	0.239118
negative regulation of cellular macromolecule biosynthetic process	Gene Ontology	0.577109340155	0.238742
positive regulation of catalytic activity	Gene Ontology	0.579672223077	0.236818
regulation of gene expression	Gene Ontology	0.580178739566	0.236438
regulation of biosynthetic process	Gene Ontology	0.582209909257	0.23492
protein complex	Gene Ontology	0.584740073973	0.233037
protein complex assembly	Gene Ontology	0.585066932346	0.232794
protein complex biogenesis	Gene Ontology	0.585697038043	0.232327
heterocycle biosynthetic process	Gene Ontology	0.587930867297	0.230674
aromatic compound biosynthetic process	Gene Ontology	0.588767926333	0.230056
reproductive process	Gene Ontology	0.589769483299	0.229318
negative regulation of nucleobase-containing compound metabolic process	Gene Ontology	0.59748901771	0.22367
cellular nitrogen compound biosynthetic process	Gene Ontology	0.598397472007	0.22301
negative regulation of macromolecule biosynthetic process	Gene Ontology	0.600839464126	0.221242
transporter activity	Gene Ontology	0.601142664763	0.221022
positive regulation of cellular process	Gene Ontology	0.602174896277	0.220277
negative regulation of nitrogen compound metabolic process	Gene Ontology	0.604462720759	0.21863
organic cyclic compound biosynthetic process	Gene Ontology	0.608040103054	0.216068
positive regulation of signal transduction	Gene Ontology	0.614258109939	0.211649
negative regulation of biological process	Gene Ontology	0.614488975327	0.211486
extracellular vesicular exosome	Gene Ontology	0.614519732293	0.211464
extracellular vesicle	Gene Ontology	0.614519732293	0.211464
extracellular organelle	Gene Ontology	0.614717522398	0.211324
extracellular membrane-bounded organelle	Gene Ontology	0.614717522398	0.211324
nucleoplasm	Gene Ontology	0.616888074084	0.209794
negative regulation of gene expression	Gene Ontology	0.617469072187	0.209385
negative regulation of cellular biosynthetic process	Gene Ontology	0.618050007406	0.208976
phosphate-containing compound metabolic process	Gene Ontology	0.618068041315	0.208964
transmembrane transport	Gene Ontology	0.618630061025	0.208569
transport	Gene Ontology	0.618960374012	0.208337
negative regulation of biosynthetic process	Gene Ontology	0.623238912367	0.205345
RNA metabolic process	Gene Ontology	0.626229347774	0.203267
phosphorus metabolic process	Gene Ontology	0.626635617703	0.202985
establishment of localization	Gene Ontology	0.634485423773	0.197578
cellular protein localization	Gene Ontology	0.634796641018	0.197365
organic cyclic compound binding	Gene Ontology	0.635785688276	0.196689
cellular macromolecule localization	Gene Ontology	0.63701015289	0.195854
cytosol	Gene Ontology	0.63713401126	0.195769
regulation of apoptotic process	Gene Ontology	0.639210258327	0.194356
organelle membrane	Gene Ontology	0.641641908038	0.192707
macromolecular complex assembly	Gene Ontology	0.641669453073	0.192689
regulation of programmed cell death	Gene Ontology	0.641669453073	0.192689
organ development	Gene Ontology	0.645735207357	0.189946
positive regulation of molecular function	Gene Ontology	0.650809530028	0.186546
response to endogenous stimulus	Gene Ontology	0.653979507298	0.184436
proteolysis	Gene Ontology	0.655553695918	0.183392
regulation of cell death	Gene Ontology	0.659716633547	0.180643
ATP binding	Gene Ontology	0.665358704859	0.176944
ion transport	Gene Ontology	0.665612929706	0.176778
cellular macromolecule biosynthetic process	Gene Ontology	0.670981612649	0.173289
adenyl ribonucleotide binding	Gene Ontology	0.674390253237	0.171089
intracellular organelle part	Gene Ontology	0.675632506343	0.170289
regulation of metabolic process	Gene Ontology	0.67570921231	0.17024
adenyl nucleotide binding	Gene Ontology	0.676117894693	0.169978
membrane region	Gene Ontology	0.678814271651	0.168249
macromolecular complex	Gene Ontology	0.684670682876	0.164518
gene expression	Gene Ontology	0.690464345349	0.160859
macromolecule biosynthetic process	Gene Ontology	0.694146331857	0.158549
positive regulation of biological process	Gene Ontology	0.694824535633	0.158125
nucleic acid metabolic process	Gene Ontology	0.696312577583	0.157196
mitochondrion	Gene Ontology	0.704799022355	0.151935
protein complex subunit organization	Gene Ontology	0.709914675448	0.148794
single-organism metabolic process	Gene Ontology	0.718102872454	0.143813
nuclear lumen	Gene Ontology	0.718906598191	0.143328
tissue development	Gene Ontology	0.727028107247	0.138449
organic substance catabolic process	Gene Ontology	0.731146440396	0.135996
metabolic process	Gene Ontology	0.738897430083	0.131416
apoptotic process	Gene Ontology	0.739593957407	0.131007
purine ribonucleoside triphosphate binding	Gene Ontology	0.739989537297	0.130774
purine ribonucleoside binding	Gene Ontology	0.741762228969	0.129735
response to stress	Gene Ontology	0.741822203417	0.1297
endomembrane system	Gene Ontology	0.742249521268	0.12945
purine nucleoside binding	Gene Ontology	0.742350438336	0.129391
ribonucleoside binding	Gene Ontology	0.742546210456	0.129277
programmed cell death	Gene Ontology	0.743132635386	0.128934
regulation of cellular component organization	Gene Ontology	0.74352284361	0.128706
nucleoside binding	Gene Ontology	0.744495774671	0.128138
purine ribonucleotide binding	Gene Ontology	0.748159396224	0.126006
purine nucleotide binding	Gene Ontology	0.749876427606	0.12501
ribonucleotide binding	Gene Ontology	0.751203804797	0.124242
non-membrane-bounded organelle	Gene Ontology	0.754789711396	0.122174
intracellular non-membrane-bounded organelle	Gene Ontology	0.754789711396	0.122174
regulation of primary metabolic process	Gene Ontology	0.75732910578	0.120715
regulation of catalytic activity	Gene Ontology	0.758838292282	0.119851
cell death	Gene Ontology	0.759570469278	0.119432
death	Gene Ontology	0.760300424973	0.119015
cytoskeleton	Gene Ontology	0.761028166103	0.118599
regulation of macromolecule metabolic process	Gene Ontology	0.761824658274	0.118145
nucleobase-containing compound metabolic process	Gene Ontology	0.765372259693	0.116127
nuclear part	Gene Ontology	0.766799406547	0.115318
phosphorylation	Gene Ontology	0.767479281895	0.114933
cellular component organization	Gene Ontology	0.774053178311	0.111229
regulation of cellular metabolic process	Gene Ontology	0.776605534368	0.1098
negative regulation of macromolecule metabolic process	Gene Ontology	0.77919370663	0.108355
catabolic process	Gene Ontology	0.78069929252	0.107516
heterocycle metabolic process	Gene Ontology	0.784120585561	0.105617
cellular component organization or biogenesis	Gene Ontology	0.785557304398	0.104822
cellular aromatic compound metabolic process	Gene Ontology	0.785557304398	0.104822
nucleic acid binding	Gene Ontology	0.787730939336	0.103622
negative regulation of cellular metabolic process	Gene Ontology	0.789039213615	0.102901
cellular component assembly	Gene Ontology	0.790477714904	0.10211
cellular biosynthetic process	Gene Ontology	0.793417402513	0.100498
organic substance biosynthetic process	Gene Ontology	0.803902467149	0.0947966
heterocyclic compound binding	Gene Ontology	0.805039389018	0.0941829
system development	Gene Ontology	0.805324908687	0.0940289
organic cyclic compound metabolic process	Gene Ontology	0.806264786021	0.0935223
single-organism organelle organization	Gene Ontology	0.80845580247	0.0923437
biosynthetic process	Gene Ontology	0.811744859982	0.0905805
cellular nitrogen compound metabolic process	Gene Ontology	0.812386252214	0.0902374
cellular component biogenesis	Gene Ontology	0.814757585425	0.0889716
negative regulation of metabolic process	Gene Ontology	0.826482747448	0.0827662
macromolecular complex subunit organization	Gene Ontology	0.82700967965	0.0824894
regulation of molecular function	Gene Ontology	0.82700967965	0.0824894
multi-organism process	Gene Ontology	0.835101054983	0.078261
regulation of signal transduction	Gene Ontology	0.842575000981	0.0743914
nitrogen compound metabolic process	Gene Ontology	0.843269150971	0.0740338
primary metabolic process	Gene Ontology	0.844331087157	0.0734872
cellular metabolic process	Gene Ontology	0.848243957416	0.0714792
multicellular organismal development	Gene Ontology	0.859923473477	0.0655402
organic substance metabolic process	Gene Ontology	0.865815610458	0.0625746
macromolecule metabolic process	Gene Ontology	0.875146228843	0.0579194
anatomical structure development	Gene Ontology	0.876114841653	0.057439
organelle organization	Gene Ontology	0.906782785769	0.0424967
single-organism developmental process	Gene Ontology	0.909958882846	0.0409782
developmental process	Gene Ontology	0.914618077731	0.0387602
cellular macromolecule metabolic process	Gene Ontology	0.927816207795	0.032538
protein metabolic process	Gene Ontology	0.974300450558	0.0113071

## Sheet: pathway of down-regulated mRNAs
Term	Database	P-Value
FCERI mediated Ca+2 mobilization	Reactome	0.00055303335269	3.25725
Ca2+ pathway	Reactome	0.00226982345435	2.64401
Opioid Signalling	Reactome	0.00399083233051	2.39894
Internalization of ErbB1	PID	0.004636010525	2.33386
ras-independent pathway in nk cell-mediated cytotoxicity	BioCarta	0.00519070187317	2.28477
Taste transduction	KEGG PATHWAY	0.00861699624913	2.06464
Elevation of cytosolic Ca2+ levels	Reactome	0.0110268503114	1.95755
beta-catenin independent WNT signaling	Reactome	0.011591636695	1.93586
Long-term potentiation	KEGG PATHWAY	0.0133078160663	1.87589
glycine betaine degradation	BioCyc	0.0143813585379	1.8422
Fc epsilon receptor (FCERI) signaling	Reactome	0.0151227853227	1.82037
Activation of BAD and translocation to mitochondria	Reactome	0.0175851476296	1.75485
superpathway of choline degradation to L-serine	BioCyc	0.019138198599	1.7181
Platelet calcium homeostasis	Reactome	0.0219334307776	1.65889
Role of phospholipids in phagocytosis	Reactome	0.0262626784837	1.58066
Effects of PIP2 hydrolysis	Reactome	0.0284201898128	1.54637
Activation of BH3-only proteins	Reactome	0.0284201898128	1.54637
DARPP-32 events	Reactome	0.0294971718423	1.53022
Oocyte meiosis	KEGG PATHWAY	0.0345273427732	1.46184
Antigen activates B Cell Receptor (BCR) leading to generation of second messengers	Reactome	0.0348643968553	1.45762
VEGFR2 mediated cell proliferation	Reactome	0.0348643968553	1.45762
Extracellular matrix organization	Reactome	0.0361707535675	1.44164
Glutamatergic synapse	KEGG PATHWAY	0.0361858422798	1.44146
DAG and IP3 signaling	Reactome	0.0370030576349	1.43176
PLC-gamma1 signalling	Reactome	0.0391370312827	1.40741
EGFR interacts with phospholipase C-gamma	Reactome	0.0391370312827	1.40741
PLCG1 events in ERBB2 signaling	Reactome	0.0402022636076	1.39575
Class C/3 (Metabotropic glutamate/pheromone receptors)	Reactome	0.042329225598	1.37336
O-glycosylation of TSR domain-containing proteins	Reactome	0.042329225598	1.37336
Intrinsic Pathway for Apoptosis	Reactome	0.042329225598	1.37336
Glucagon-like Peptide-1 (GLP1) regulates insulin secretion	Reactome	0.0465691743542	1.3319
Natural killer cell mediated cytotoxicity	KEGG PATHWAY	0.0467552673664	1.33017
Signaling by Wnt	Reactome	0.0491332874541	1.30862
PLC beta mediated events	Reactome	0.0497369473317	1.30332
G-protein mediated events	Reactome	0.0507905567304	1.29422
Phospholipase C-mediated cascade	Reactome	0.0539444577049	1.26805
Histamine H1 receptor mediated signaling pathway	PANTHER	0.0576022163975	1.23956
glycolysis	BioCyc	0.0588344559124	1.23037
gluconeogenesis	BioCyc	0.0588344559124	1.23037
Oxytocin signaling pathway	KEGG PATHWAY	0.0630370794926	1.2004
cGMP-PKG signaling pathway	KEGG PATHWAY	0.0686002120206	1.16367
Alzheimer's disease	KEGG PATHWAY	0.0693067621011	1.15922
Collagen biosynthesis and modifying enzymes	Reactome	0.0695591661671	1.15765
Immunoregulatory interactions between a Lymphoid and a non-Lymphoid cell	Reactome	0.072651382851	1.13876
Angiotensin II-stimulated signaling through G proteins and beta-arrestin	PANTHER	0.0761284512469	1.11845
Calcium signaling pathway	KEGG PATHWAY	0.07796983912	1.10807
Other types of O-glycan biosynthesis	KEGG PATHWAY	0.0780797330878	1.10746
Regulation of insulin secretion	Reactome	0.0828855499475	1.08152
Platelet homeostasis	Reactome	0.0828855499475	1.08152
Fcgamma receptor (FCGR) dependent phagocytosis	Reactome	0.0849189386518	1.071
Muscarinic acetylcholine receptor 1 and 3 signaling pathway	PANTHER	0.0903104177598	1.04426
Collagen formation	Reactome	0.0909923899448	1.04099
Glycine, serine and threonine metabolism	KEGG PATHWAY	0.0989372765467	1.00464
O-linked glycosylation	Reactome	0.104015103985	0.982904
Graft-versus-host disease	KEGG PATHWAY	0.105786074993	0.975571
Signaling by GPCR	Reactome	0.107281303271	0.969476
Integration of energy metabolism	Reactome	0.108974558563	0.962675
superpathway of conversion of glucose to acetyl CoA and entry into the TCA cycle	BioCyc	0.110484703812	0.956698
VEGFA-VEGFR2 Pathway	Reactome	0.11095072971	0.95487
Endocrine and other factor-regulated calcium reabsorption	KEGG PATHWAY	0.117087096362	0.931491
Signaling by VEGF	Reactome	0.119789992092	0.921579
Degradation of the extracellular matrix	Reactome	0.121742437822	0.914558
Amyotrophic lateral sclerosis (ALS)	KEGG PATHWAY	0.123800136232	0.907279
Lysine degradation	KEGG PATHWAY	0.126026636972	0.899538
Wnt signaling pathway	PANTHER	0.126796020962	0.896894
B cell activation	PANTHER	0.127822102034	0.893394
Innate Immune System	Reactome	0.131176357456	0.882144
Immune System	Reactome	0.138030733624	0.860024
Downstream signaling of activated FGFR	Reactome	0.139122809695	0.856602
Long-term depression	KEGG PATHWAY	0.143639387222	0.842726
Apoptosis	Reactome	0.145789590746	0.836273
VEGF signaling pathway	KEGG PATHWAY	0.145816277669	0.836194
Adaptive Immune System	Reactome	0.146248873503	0.834907
Signaling by FGFR	Reactome	0.149576227584	0.825137
Downstream signal transduction	Reactome	0.150520289887	0.822405
Signaling by ERBB2	Reactome	0.153346262256	0.814327
DAP12 signaling	Reactome	0.153346262256	0.814327
Endothelin signaling pathway	PANTHER	0.154565139085	0.810888
Glycolysis / Gluconeogenesis	KEGG PATHWAY	0.158763749752	0.799249
Programmed Cell Death	Reactome	0.159904090316	0.79614
Amphetamine addiction	KEGG PATHWAY	0.1609028076	0.793436
DAP12 interactions	Reactome	0.166411678064	0.778816
Signaling by Overexpressed Wild-Type EGFR in Cancer	Reactome	0.167337254438	0.776407
Signaling by EGFR	Reactome	0.167337254438	0.776407
Signaling by EGFRvIII in Cancer	Reactome	0.169185358987	0.771637
Signaling by EGFR in Cancer	Reactome	0.169185358987	0.771637
Signaling by Ligand-Responsive EGFR Variants in Cancer	Reactome	0.169185358987	0.771637
B cell receptor signaling pathway	KEGG PATHWAY	0.169405654608	0.771072
Thyroid hormone synthesis	KEGG PATHWAY	0.169405654608	0.771072
Biosynthesis of amino acids	KEGG PATHWAY	0.17362523108	0.760387
Gastric acid secretion	KEGG PATHWAY	0.175727103236	0.755161
Signaling by PDGF	Reactome	0.17653729603	0.753164
Signaling by the B Cell Receptor (BCR)	Reactome	0.182917435447	0.737745
Antigen processing and presentation	KEGG PATHWAY	0.184082120489	0.734988
G alpha (q) signalling events	Reactome	0.186541253213	0.729225
Phosphatidylinositol signaling system	KEGG PATHWAY	0.188228326804	0.725315
NGF signalling via TRKA from the plasma membrane	Reactome	0.191947196341	0.716818
Insulin secretion	KEGG PATHWAY	0.198503365534	0.702232
Gap junction	KEGG PATHWAY	0.204606855047	0.68908
Salivary secretion	KEGG PATHWAY	0.206631171577	0.684804
Fc gamma R-mediated phagocytosis	KEGG PATHWAY	0.208650419006	0.680581
Gastrin-CREB signalling pathway via PKC and MAPK	Reactome	0.20971166933	0.678377
GnRH signaling pathway	KEGG PATHWAY	0.210664609819	0.676408
Heterotrimeric G-protein signaling pathway-Gq alpha and Go alpha mediated pathway	PANTHER	0.212941611015	0.671739
Platelet activation, signaling and aggregation	Reactome	0.218448504218	0.660651
Pancreatic secretion	KEGG PATHWAY	0.218671055582	0.660209
Circadian entrainment	KEGG PATHWAY	0.220660149552	0.656276
Inflammatory mediator regulation of TRP channels	KEGG PATHWAY	0.224623402772	0.648545
Estrogen signaling pathway	KEGG PATHWAY	0.226597586544	0.644745
PDGF signaling pathway	PANTHER	0.226956755168	0.644057
G alpha (i) signalling events	Reactome	0.229663714865	0.638908
Retrograde endocannabinoid signaling	KEGG PATHWAY	0.232490513014	0.633595
T cell receptor signaling pathway	KEGG PATHWAY	0.234444987413	0.629959
Carbon metabolism	KEGG PATHWAY	0.234444987413	0.629959
Cholinergic synapse	KEGG PATHWAY	0.251816333102	0.598916
Serotonergic synapse	KEGG PATHWAY	0.253722376877	0.595641
Post-translational protein modification	Reactome	0.261542050734	0.582458
Signalling by NGF	Reactome	0.262363090887	0.581097
Vascular smooth muscle contraction	KEGG PATHWAY	0.26693156702	0.5736
GPCR downstream signaling	Reactome	0.269806018229	0.568948
Axon guidance	KEGG PATHWAY	0.278070439972	0.555845
Dopaminergic synapse	KEGG PATHWAY	0.285403667384	0.54454
Osteoclast differentiation	KEGG PATHWAY	0.285403667384	0.54454
Platelet activation	KEGG PATHWAY	0.285403667384	0.54454
Inflammation mediated by chemokine and cytokine signaling pathway	PANTHER	0.353772784352	0.451276
Tuberculosis	KEGG PATHWAY	0.367886230228	0.434286
Defective ACTH causes Obesity and Pro-opiomelanocortinin deficiency (POMCD)	Reactome	0.386174242574	0.413217
GPCR ligand binding	Reactome	0.386174242574	0.413217
Signal Transduction	Reactome	0.391989789267	0.406725
Proteoglycans in cancer	KEGG PATHWAY	0.407059659696	0.390342
Hemostasis	Reactome	0.440444021401	0.356109
MAPK signaling pathway	KEGG PATHWAY	0.482377202876	0.316613
HTLV-I infection	KEGG PATHWAY	0.487663266113	0.31188
Metabolic disorders of biological oxidation enzymes	Reactome	0.493370643667	0.306827
Metabolism of proteins	Reactome	0.535144992479	0.271529
Olfactory transduction	KEGG PATHWAY	0.649075566892	0.187705
Metabolic pathways	KEGG PATHWAY	0.819682397197	0.0863544
Metabolism	Reactome	0.820986700874	0.0856639
Educational attainment	NHGRI GWAS Catalog	0.0071640193773	2.14484
Phosphorus levels	NHGRI GWAS Catalog	0.0078130260468	2.10718
Type I diabetes mellitus	KEGG DISEASE	0.00830420588958	2.0807
Obesity (extreme)	NHGRI GWAS Catalog	0.0104052832661	1.98275
PRION DISEASES	GAD	0.0117285078109	1.93076
Vaccinia	FunDO	0.0121685904979	1.91476
Diabetes, type 1, susceptibility to	OMIM	0.0132158590308	1.8789
ABDOMINAL FAT	GAD	0.0149037456772	1.8267
Attention deficit hyperactivity disorder and conduct disorder	NHGRI GWAS Catalog	0.0181459722526	1.74122
Diabetes	KEGG DISEASE	0.021566466864	1.66622
HEIGHT	GAD	0.0218117880238	1.66131
Anorexia nervosa	NHGRI GWAS Catalog	0.0219960958554	1.65765
NATRIURETIC PEPTIDE, BRAIN	GAD	0.0243696427244	1.61315
GRAVES DISEASE	GAD	0.0254158951183	1.59489
Virus disease	FunDO	0.0370772731304	1.43089
Hepatitis C	FunDO	0.046875602578	1.32905
Endocrine and metabolic diseases	KEGG DISEASE	0.0470341576924	1.32759
Behcet syndrome	FunDO	0.0488240676192	1.31137
MENOPAUSE	GAD	0.0532531010987	1.27366
Oral cancer	FunDO	0.0546471799471	1.26243
BASOPHILS	GAD	0.0643696228957	1.19132
GLOMERULAR FILTRATION RATE	GAD	0.0753583046424	1.12287
Down syndrome	FunDO	0.0766622942623	1.11542
Parkinson disease	FunDO	0.0785538624084	1.10483
PSYCH	GAD	0.0825947970747	1.08305
DIABETES, TYPE 1	GAD	0.0852382911199	1.06937
BODY HEIGHT	GAD	0.125679451215	0.900736
Lupus erythematosus	FunDO	0.128279709948	0.891842
Stomach cancer	FunDO	0.13542980275	0.868286
Crohn's disease	NHGRI GWAS Catalog	0.135464439154	0.868175
Endometriosis	FunDO	0.138984287025	0.857034
PROSTATIC NEOPLASMS	GAD	0.142383652771	0.84654
BODY WEIGHTS AND MEASURES	GAD	0.146066503579	0.835449
ATTENTION DEFICIT DISORDER WITH HYPERACTIVITY	GAD	0.147902117322	0.830026
CREATININE	GAD	0.16154661001	0.791702
Prostate cancer	NHGRI GWAS Catalog	0.164304740912	0.78435
OBESITY	GAD	0.168735957703	0.772792
Cancer	FunDO	0.169158663182	0.771706
BONE DENSITY	GAD	0.173198610854	0.761456
NEUROLOGICAL	GAD	0.182709470417	0.738239
INSULIN	GAD	0.191686958837	0.717407
BIPOLAR DISORDER	GAD	0.206356677985	0.685381
DEVELOPMENTAL	GAD	0.230823383465	0.63672
Embryoma	FunDO	0.233144779758	0.632374
WAIST CIRCUMFERENCE	GAD	0.236566678811	0.626046
HEMOGLOBINS	GAD	0.242308679737	0.615631
GLUCOSE	GAD	0.242308679737	0.615631
IMMUNE	GAD	0.252763084996	0.597286
Leukemia	FunDO	0.271997197232	0.565436
REPRODUCTION	GAD	0.293647207849	0.532174
Diabetes mellitus	FunDO	0.307560150308	0.51207
HIP	GAD	0.322066014835	0.492055
RENAL	GAD	0.36878719274	0.433224
CHOLESTEROL	GAD	0.376261267757	0.42451
METABOLIC	GAD	0.44336351831	0.35324
HEMATOLOGICAL	GAD	0.769315034918	0.113896
