# Supplementary material for: Microarray Analysis of lncRNA and mRNA Expression Profiles in Patients with Neuromyelitis Optica
Source: Mol Neurobiol. 2016 Mar 3;54(3):2201–8. doi: 10.1007/s12035-016-9754-0 (PMC5355516; doi:10.1007/s12035-016-9754-0)
Supplement: Supplementary file 2 — Co-expression network analysis of the 1310 differentially expressed lncRNAs and 743 mRNAs. In total, 183 lncRNAs and 458 mRNAs were included in the co-expression network. Moreover, our data showed that the co-expression network was composed of 641 network nodes and 6879 connections. Evaluation of the co-expression network indicated that one mRNA may correlate with 1 to 96 lncRNAs, and one lncRNA may correlate with 1 to 96 mRNAs. (XLSX 944 kb) [file 12035_2016_9754_MOESM2_ESM.xlsx]

## Sheet: Significant Correlation
Source	Target	Correlation	P.value	Source.GeneSymbol	Target.GeneSymbol
p27142	A_21_P0012895	0.961058	9.59845e-06	---	---
p29975	A_21_P0012895	0.96698	4.99772e-06	---	---
p17625	A_21_P0012895	0.955637	1.60598e-05	---	---
p3618	A_21_P0012895	0.956716	1.45727e-05	---	---
p10809	A_21_P0012895	0.950405	2.49247e-05	---	---
p29714	A_21_P0012895	0.96883	3.97747e-06	---	---
p22866	A_21_P0012895	0.950001	2.57345e-05	---	---
p30337	A_21_P0012895	0.955032	1.69422e-05	---	---
p13058	A_21_P0012895	0.952211	2.15358e-05	---	---
p41297_v4	A_21_P0012895	0.951569	2.26997e-05	---	---
p23241	A_21_P0012895	0.966643	5.20276e-06	---	---
p22033	A_21_P0012895	0.950912	2.39364e-05	---	---
p27788	A_21_P0012895	0.96008	1.05871e-05	---	---
p9399	A_21_P0012895	0.969253	3.76792e-06	---	---
p39068_v4	A_21_P0012895	0.967792	4.52864e-06	---	---
RNA144207|snRNA_160_189	A_21_P0012895	0.988246	8.23247e-08	---	---
p11225	A_21_P0012895	0.953724	1.89712e-05	---	---
p28440	A_21_P0012895	0.956218	1.52459e-05	---	---
p37546_v4	A_23_P109055	0.95932	1.14057e-05	---	TP53RK
p9768	A_23_P109055	-0.950738	2.42737e-05	---	TP53RK
p19714	A_23_P109055	0.955886	1.57072e-05	---	TP53RK
p36296_v4	A_23_P109055	-0.958936	1.18373e-05	---	TP53RK
p36902_v4	A_23_P109055	0.956557	1.47849e-05	---	TP53RK
p21728	A_23_P109055	-0.959261	1.14721e-05	---	TP53RK
p8304	A_23_P109055	-0.951516	2.27964e-05	---	TP53RK
p7628	A_23_P109055	-0.957083	1.40912e-05	---	TP53RK
p43861_v4	A_23_P109055	-0.963094	7.76236e-06	---	TP53RK
p39270_v4	A_33_P3225507	0.964019	7.02118e-06	---	OR10G2
p9973	A_33_P3225507	0.966115	5.53643e-06	---	OR10G2
p29947	A_33_P3225507	0.962457	8.30633e-06	---	OR10G2
p26245	A_33_P3225507	0.956679	1.46221e-05	---	OR10G2
p30326	A_33_P3225507	-0.950978	2.38102e-05	---	OR10G2
p12122	A_33_P3225507	-0.95192	2.20576e-05	---	OR10G2
p946	A_33_P3225507	-0.955611	1.60979e-05	---	OR10G2
p7329	A_23_P214222	0.954957	1.70541e-05	---	MARCKS
p7797	A_23_P214222	-0.966182	5.49342e-06	---	MARCKS
p17268	A_23_P214222	-0.96794	4.44668e-06	---	MARCKS
p33678	A_23_P214222	0.964067	6.98419e-06	---	MARCKS
p27134	A_23_P214222	-0.969602	3.60102e-06	---	MARCKS
p6082	A_23_P214222	-0.953555	1.92453e-05	---	MARCKS
p37659_v4	A_23_P214222	-0.955595	1.61201e-05	---	MARCKS
RNA144150|snRNA_103_301	A_23_P214222	-0.967675	4.59381e-06	---	MARCKS
p34338_v4	A_23_P214222	0.952877	2.03773e-05	---	MARCKS
p22733	A_23_P214222	0.950268	2.51981e-05	---	MARCKS
p21907	A_23_P214222	-0.971647	2.73223e-06	---	MARCKS
p25709	A_23_P214222	0.952713	2.06586e-05	---	MARCKS
p23644	A_23_P214222	-0.981805	4.69138e-07	---	MARCKS
RNA146914|p0018_imsncRNA51	A_23_P214222	-0.951017	2.37356e-05	---	MARCKS
p106	A_23_P214222	-0.955669	1.6014e-05	---	MARCKS
p15859	A_23_P214222	-0.966202	5.48055e-06	---	MARCKS
p10883	A_23_P214222	-0.966534	5.27019e-06	---	MARCKS
p9169	A_23_P214222	-0.977837	1.0278e-06	---	MARCKS
p24815	A_23_P214222	0.952814	2.04842e-05	---	MARCKS
p33420	A_23_P214222	-0.957453	1.36183e-05	---	MARCKS
p34339_v4	A_23_P214222	0.95297	2.02183e-05	---	MARCKS
p39877_v4	A_23_P214222	-0.956919	1.43047e-05	---	MARCKS
p39569_v4	A_23_P214222	-0.955021	1.69577e-05	---	MARCKS
p33823	A_23_P214222	0.950059	2.56173e-05	---	MARCKS
p21265	A_23_P214222	-0.960399	1.02572e-05	---	MARCKS
p23119	A_23_P214222	-0.976206	1.36263e-06	---	MARCKS
p10042	A_23_P214222	0.958371	1.24938e-05	---	MARCKS
p8336	A_23_P214222	-0.969214	3.78671e-06	---	MARCKS
p2166	A_23_P214222	0.964746	6.47593e-06	---	MARCKS
p21680	A_23_P214222	-0.978879	8.4869e-07	---	MARCKS
p40941_v4	A_23_P214222	0.955011	1.69736e-05	---	MARCKS
p9093	A_23_P214222	-0.962773	8.03281e-06	---	MARCKS
p28567	A_23_P214222	-0.983273	3.35632e-07	---	MARCKS
p29114	A_23_P214222	-0.981599	4.90551e-07	---	MARCKS
p20421	A_23_P214222	-0.959601	1.10985e-05	---	MARCKS
p8637	A_23_P214222	-0.950568	2.46047e-05	---	MARCKS
p6622	A_23_P214222	0.96677	5.12459e-06	---	MARCKS
p17367	A_23_P214222	-0.97113	2.93523e-06	---	MARCKS
p38614_v4	A_23_P214222	-0.952879	2.03727e-05	---	MARCKS
p34819_v4	A_23_P214222	0.964155	6.91665e-06	---	MARCKS
p38366_v4	A_23_P214222	-0.975506	1.52903e-06	---	MARCKS
p30108	A_21_P0005119	0.969233	3.77741e-06	---	lnc-SH3BGRL2-1
p15157	A_21_P0005119	0.981319	5.20925e-07	---	lnc-SH3BGRL2-1
p13676	A_21_P0005119	0.956055	1.54709e-05	---	lnc-SH3BGRL2-1
p12682	A_21_P0005119	0.951218	2.3355e-05	---	lnc-SH3BGRL2-1
p39906_v4	A_21_P0005119	-0.963492	7.43689e-06	---	lnc-SH3BGRL2-1
p146	A_21_P0005119	0.950481	2.47748e-05	---	lnc-SH3BGRL2-1
p3155	A_21_P0005119	0.955056	1.6907e-05	---	lnc-SH3BGRL2-1
p37536_v4	A_21_P0005119	0.971525	2.77914e-06	---	lnc-SH3BGRL2-1
p34077_v4	A_21_P0005119	0.954828	1.7247e-05	---	lnc-SH3BGRL2-1
p29265	A_21_P0005119	0.984525	2.46241e-07	---	lnc-SH3BGRL2-1
p26218	A_21_P0005119	0.958475	1.23711e-05	---	lnc-SH3BGRL2-1
p11733	A_21_P0005119	0.959362	1.13598e-05	---	lnc-SH3BGRL2-1
RNA147119|p0223_imsncRNA340	A_21_P0005119	0.954134	1.83157e-05	---	lnc-SH3BGRL2-1
p38882_v4	A_21_P0005119	0.972147	2.54613e-06	---	lnc-SH3BGRL2-1
p1136	A_21_P0005119	0.960186	1.04767e-05	---	lnc-SH3BGRL2-1
p19372	A_21_P0005119	0.952949	2.02537e-05	---	lnc-SH3BGRL2-1
p23474	A_21_P0005119	0.973497	2.09064e-06	---	lnc-SH3BGRL2-1
p26166	A_21_P0005119	0.956759	1.45159e-05	---	lnc-SH3BGRL2-1
p4971	A_21_P0005119	0.962977	7.86014e-06	---	lnc-SH3BGRL2-1
p23695	A_21_P0005119	0.955386	1.64225e-05	---	lnc-SH3BGRL2-1
p26237	A_21_P0013851	0.951005	2.37579e-05	---	ARMCX4
p9769	A_21_P0013851	-0.950046	2.56438e-05	---	ARMCX4
p12357	A_21_P0013851	-0.952834	2.04503e-05	---	ARMCX4
p18924	A_21_P0013851	0.959259	1.14738e-05	---	ARMCX4
p1998	A_21_P0013851	0.956105	1.54021e-05	---	ARMCX4
p22968	A_21_P0013851	0.961127	9.53159e-06	---	ARMCX4
p2867	A_21_P0013851	-0.95304	2.01012e-05	---	ARMCX4
p6626	A_21_P0013851	-0.951624	2.2597e-05	---	ARMCX4
p42109_v4	A_21_P0013851	0.970954	3.00695e-06	---	ARMCX4
p18596	A_21_P0013851	0.965804	5.74041e-06	---	ARMCX4
p24754	A_21_P0013851	0.95635	1.50654e-05	---	ARMCX4
p6621	A_21_P0013851	-0.965625	5.86041e-06	---	ARMCX4
p36885_v4	A_21_P0013851	0.950302	2.51307e-05	---	ARMCX4
p29947	A_21_P0013851	0.974387	1.82575e-06	---	ARMCX4
p37057_v4	A_21_P0013851	-0.958321	1.25539e-05	---	ARMCX4
p37536_v4	A_21_P0013851	0.962518	8.25245e-06	---	ARMCX4
p24130	A_21_P0013851	0.955744	1.59083e-05	---	ARMCX4
p39569_v4	A_21_P0013851	0.957935	1.30192e-05	---	ARMCX4
p16388	A_21_P0013851	-0.96166	9.02523e-06	---	ARMCX4
p21265	A_21_P0013851	0.977136	1.16307e-06	---	ARMCX4
p28287	A_21_P0013851	0.968026	4.39963e-06	---	ARMCX4
p26218	A_21_P0013851	0.951175	2.34361e-05	---	ARMCX4
p40941_v4	A_21_P0013851	-0.967886	4.47654e-06	---	ARMCX4
p17712	A_21_P0013851	0.983759	2.98478e-07	---	ARMCX4
p37870_v4	A_21_P0013851	0.97843	9.22779e-07	---	ARMCX4
p10294	A_21_P0013851	0.951411	2.29924e-05	---	ARMCX4
p38614_v4	A_21_P0013851	0.977909	1.0145e-06	---	ARMCX4
p8380	A_21_P0013851	0.952205	2.15467e-05	---	ARMCX4
p43234_v4	A_32_P489959	0.956014	1.55289e-05	---	ZNF546
p21610	A_32_P489959	0.974513	1.79019e-06	---	ZNF546
RNA147075|p0179_imsncRNA273	A_32_P489959	0.964846	6.40383e-06	---	ZNF546
p26073	A_32_P489959	0.963819	7.17649e-06	---	ZNF546
p1747	A_32_P489959	-0.959423	1.12927e-05	---	ZNF546
p9537	A_32_P489959	0.955547	1.61888e-05	---	ZNF546
p1998	A_32_P489959	0.958123	1.27902e-05	---	ZNF546
p22968	A_32_P489959	0.95297	2.02195e-05	---	ZNF546
p2028	A_32_P489959	0.961772	8.92111e-06	---	ZNF546
p25618	A_32_P489959	0.956064	1.54592e-05	---	ZNF546
p146	A_32_P489959	0.950247	2.52403e-05	---	ZNF546
p29524	A_32_P489959	0.955621	1.60837e-05	---	ZNF546
p500	A_32_P489959	0.95172	2.24217e-05	---	ZNF546
p25125	A_32_P489959	0.951481	2.28614e-05	---	ZNF546
p28294	A_32_P489959	0.965984	5.62167e-06	---	ZNF546
p39569_v4	A_32_P489959	0.963277	7.61142e-06	---	ZNF546
p8336	A_32_P489959	0.964371	6.75303e-06	---	ZNF546
p26218	A_32_P489959	0.960479	1.01748e-05	---	ZNF546
RNA146964|p0068_imsncRNA128	A_32_P489959	0.959911	1.0765e-05	---	ZNF546
p14533	A_32_P489959	0.954219	1.81819e-05	---	ZNF546
p4145	A_32_P489959	0.971813	2.66926e-06	---	ZNF546
p14932	A_32_P489959	-0.97077	3.083e-06	---	ZNF546
p13773	A_32_P489959	0.9722	2.52705e-06	---	ZNF546
RNA147119|p0223_imsncRNA340	A_33_P3343432	0.954383	1.79266e-05	---	THEM4
p6080	A_33_P3343432	0.956413	1.49804e-05	---	THEM4
p16919	A_33_P3283122	0.955996	1.55539e-05	---	WWC2
p26939	A_33_P3283122	-0.9538	1.88485e-05	---	WWC2
p35295_v4	A_33_P3283122	0.955081	1.68697e-05	---	WWC2
p21324	A_23_P311585	0.956288	1.51498e-05	---	KRTAP9-9
p1465	A_23_P311585	0.967104	4.92403e-06	---	KRTAP9-9
p22570	A_23_P311585	0.960036	1.06339e-05	---	KRTAP9-9
p35841_v4	A_23_P311585	0.955647	1.60459e-05	---	KRTAP9-9
p13676	A_23_P343900	0.952546	2.09468e-05	---	---
p40159_v4	A_23_P343900	0.972476	2.42903e-06	---	---
p8031	A_23_P343900	-0.958177	1.27256e-05	---	---
p6795	A_21_P0008407	0.963461	7.46173e-06	---	---
RNA147070|p0174_imsncRNA268	A_21_P0008407	0.957002	1.4197e-05	---	---
p26245	A_21_P0008407	-0.961423	9.24777e-06	---	---
p23926	A_21_P0008407	0.9611	9.55758e-06	---	---
p6920	A_32_P100830	0.951262	2.32708e-05	---	KIF19
p9007	A_32_P100830	0.950686	2.43747e-05	---	KIF19
p35653_v4	A_32_P100830	0.955306	1.6538e-05	---	KIF19
p4434	A_32_P100830	0.954282	1.80835e-05	---	KIF19
p28175	A_32_P100830	0.955369	1.64464e-05	---	KIF19
p17612	A_32_P100830	0.962952	7.88156e-06	---	KIF19
p28887	A_33_P3299495	0.970626	3.14364e-06	---	---
p37102_v4	A_33_P3299495	0.970017	3.40997e-06	---	---
p37067_v4	A_33_P3299495	-0.978007	9.96726e-07	---	---
p17587	A_33_P3299495	0.952712	2.06598e-05	---	---
p4692	A_33_P3299495	0.951939	2.2023e-05	---	---
p8704	A_33_P3299495	0.968426	4.18548e-06	---	---
p702	A_33_P3299495	0.951494	2.28368e-05	---	---
p700	A_33_P3299495	0.970789	3.075e-06	---	---
p38737_v4	A_33_P3299495	0.95139	2.30305e-05	---	---
p38901_v4	A_33_P3299495	0.953628	1.91263e-05	---	---
p38355_v4	A_33_P3299495	-0.951524	2.27825e-05	---	---
p39777_v4	A_33_P3299495	-0.952136	2.16693e-05	---	---
p24670	A_33_P3299495	0.952917	2.03093e-05	---	---
p12061	A_33_P3299495	-0.959049	1.17089e-05	---	---
p20823	A_33_P3299495	0.960103	1.05627e-05	---	---
RNA95783|RNS_865_113	A_32_P202703	0.95933	1.13953e-05	---	LOC389831
p994	A_32_P202703	0.952193	2.15671e-05	---	LOC389831
RNA95005|RNS_87_196	A_32_P202703	0.956652	1.46576e-05	---	LOC389831
RNA147646|p0750_imsncRNA532	A_23_P217554	0.951303	2.31941e-05	---	MAGEA8
p39072_v4	A_23_P217554	0.968033	4.39547e-06	---	MAGEA8
p22511	A_23_P217554	0.965628	5.8582e-06	---	MAGEA8
p6402	A_23_P217554	0.961068	9.58913e-06	---	MAGEA8
p40224_v4	A_23_P217554	0.976902	1.21112e-06	---	MAGEA8
p22671	A_23_P217554	0.954492	1.77587e-05	---	MAGEA8
p12657	A_23_P217554	0.956085	1.54293e-05	---	MAGEA8
p20703	A_23_P217554	0.968884	3.95028e-06	---	MAGEA8
p23057	A_23_P217554	0.959997	1.06739e-05	---	MAGEA8
p15276	A_23_P217554	0.951527	2.27772e-05	---	MAGEA8
p25300	A_23_P217554	0.956529	1.48238e-05	---	MAGEA8
p21324	A_23_P217554	0.958016	1.29197e-05	---	MAGEA8
p3785	A_23_P217554	0.974718	1.73384e-06	---	MAGEA8
p21345	A_23_P217554	0.979967	6.87833e-07	---	MAGEA8
p34373_v4	A_23_P217554	0.965833	5.72109e-06	---	MAGEA8
p19584	A_23_P217554	0.954178	1.82472e-05	---	MAGEA8
p17851	A_23_P217554	0.954902	1.71354e-05	---	MAGEA8
p38202_v4	A_23_P217554	0.951172	2.34402e-05	---	MAGEA8
p28526	A_23_P217554	0.975464	1.53942e-06	---	MAGEA8
p4576	A_23_P217554	0.95146	2.29006e-05	---	MAGEA8
p35548_v4	A_23_P217554	0.961406	9.26448e-06	---	MAGEA8
p39655_v4	A_23_P217554	0.954913	1.71196e-05	---	MAGEA8
p20752	A_23_P217554	0.953134	1.99427e-05	---	MAGEA8
p42653_v4	A_23_P217554	0.957583	1.34548e-05	---	MAGEA8
p5759	A_23_P217554	0.951854	2.21777e-05	---	MAGEA8
p19507	A_23_P217554	0.957299	1.38131e-05	---	MAGEA8
p12380	A_23_P217554	0.957657	1.33614e-05	---	MAGEA8
p33367	A_23_P217554	0.952401	2.12001e-05	---	MAGEA8
p42718_v4	A_23_P217554	0.9826	3.9274e-07	---	MAGEA8
p2167	A_23_P217554	0.956814	1.44434e-05	---	MAGEA8
p18937	A_23_P217554	0.956125	1.53748e-05	---	MAGEA8
p5088	A_23_P217554	0.953515	1.9311e-05	---	MAGEA8
p20286	A_23_P217554	0.955124	1.68063e-05	---	MAGEA8
p9588	A_23_P217554	0.959668	1.10254e-05	---	MAGEA8
p24031	A_23_P217554	0.979603	7.38913e-07	---	MAGEA8
p214	A_23_P217554	0.953859	1.87531e-05	---	MAGEA8
p10384	A_23_P217554	0.952747	2.06002e-05	---	MAGEA8
p25948	A_23_P217554	0.955727	1.59326e-05	---	MAGEA8
p13886	A_23_P217554	0.972772	2.32695e-06	---	MAGEA8
p21610	A_24_P115511	0.953406	1.949e-05	---	RAB14
p17907	A_24_P115511	-0.982989	3.5891e-07	---	RAB14
p26073	A_24_P115511	0.97623	1.35726e-06	---	RAB14
p41276_v4	A_24_P115511	-0.95954	1.11648e-05	---	RAB14
p358	A_24_P115511	-0.960144	1.05205e-05	---	RAB14
p9168	A_24_P115511	0.966056	5.57509e-06	---	RAB14
p30176	A_24_P115511	-0.967413	4.74348e-06	---	RAB14
p27134	A_24_P115511	0.957026	1.41648e-05	---	RAB14
RNA95783|RNS_865_113	A_24_P115511	0.95559	1.61274e-05	---	RAB14
p20609	A_24_P115511	0.973339	2.14043e-06	---	RAB14
p24465	A_24_P115511	0.953764	1.89053e-05	---	RAB14
p3872	A_24_P115511	-0.965054	6.25502e-06	---	RAB14
p37459_v4	A_24_P115511	-0.962154	8.57458e-06	---	RAB14
p13403	A_24_P115511	-0.961266	9.39797e-06	---	RAB14
p10883	A_24_P115511	0.971356	2.8453e-06	---	RAB14
p24815	A_24_P115511	-0.9511	2.3578e-05	---	RAB14
p25125	A_24_P115511	0.957971	1.29746e-05	---	RAB14
p2245	A_24_P115511	-0.968619	4.08504e-06	---	RAB14
p6996	A_24_P115511	-0.952924	2.02975e-05	---	RAB14
p10042	A_24_P115511	-0.956773	1.44975e-05	---	RAB14
p8336	A_24_P115511	0.96155	9.12787e-06	---	RAB14
p2166	A_24_P115511	-0.954032	1.84778e-05	---	RAB14
p21680	A_24_P115511	0.950617	2.45086e-05	---	RAB14
p29648	A_24_P115511	-0.974047	1.92364e-06	---	RAB14
p9093	A_24_P115511	0.954723	1.74062e-05	---	RAB14
p28567	A_24_P115511	0.970197	3.3296e-06	---	RAB14
p14934	A_24_P115511	-0.962463	8.30049e-06	---	RAB14
p20202	A_24_P115511	0.977868	1.02208e-06	---	RAB14
p10039	A_24_P115511	-0.952013	2.18895e-05	---	RAB14
p10294	A_24_P115511	0.950367	2.50008e-05	---	RAB14
p14932	A_24_P115511	-0.97346	2.10232e-06	---	RAB14
p34819_v4	A_24_P115511	-0.956854	1.43902e-05	---	RAB14
p18180	A_24_P38754	0.966886	5.05413e-06	---	CISD1
p34046_v4	A_24_P38754	0.956647	1.46655e-05	---	CISD1
p17770	A_24_P38754	0.957986	1.29569e-05	---	CISD1
p14011	A_24_P38754	-0.977053	1.17993e-06	---	CISD1
p6620	A_24_P38754	-0.950691	2.43634e-05	---	CISD1
p27848	A_24_P38754	0.956442	1.49401e-05	---	CISD1
RNA147043|p0147_imsncRNA235	A_24_P38754	0.956727	1.4559e-05	---	CISD1
p38737_v4	A_24_P38754	-0.952513	2.10037e-05	---	CISD1
p25788	A_24_P38754	0.969523	3.6385e-06	---	CISD1
p25964	A_24_P38754	0.953745	1.89371e-05	---	CISD1
p39777_v4	A_24_P38754	0.962862	7.95693e-06	---	CISD1
p8140	A_24_P38754	-0.951136	2.35087e-05	---	CISD1
p24670	A_24_P38754	-0.96285	7.96775e-06	---	CISD1
p969	A_24_P38754	0.956778	1.44908e-05	---	CISD1
p12061	A_24_P38754	0.955411	1.63848e-05	---	CISD1
p778	A_24_P38754	-0.961356	9.31176e-06	---	CISD1
p3231	A_24_P38754	-0.966445	5.32583e-06	---	CISD1
p7329	A_23_P393777	-0.954222	1.81784e-05	---	PTGDR
p6755	A_23_P393777	-0.976949	1.20146e-06	---	PTGDR
p16316	A_23_P393777	-0.963949	7.07501e-06	---	PTGDR
p36675_v4	A_23_P393777	0.964671	6.53112e-06	---	PTGDR
p21610	A_23_P393777	0.956109	1.53961e-05	---	PTGDR
p12357	A_23_P393777	-0.952495	2.10356e-05	---	PTGDR
p18180	A_23_P393777	0.969984	3.425e-06	---	PTGDR
p17268	A_23_P393777	0.964301	6.80543e-06	---	PTGDR
p17770	A_23_P393777	0.959778	1.09078e-05	---	PTGDR
p42181_v4	A_23_P393777	-0.952405	2.11933e-05	---	PTGDR
p37579_v4	A_23_P393777	-0.952977	2.02072e-05	---	PTGDR
p14481	A_23_P393777	-0.952716	2.06522e-05	---	PTGDR
p6624	A_23_P393777	-0.963049	7.79987e-06	---	PTGDR
p9537	A_23_P393777	0.96022	1.04411e-05	---	PTGDR
p28570	A_23_P393777	0.980219	6.54082e-07	---	PTGDR
p1998	A_23_P393777	0.96481	6.42959e-06	---	PTGDR
p9168	A_23_P393777	0.962724	8.07503e-06	---	PTGDR
p17006	A_23_P393777	-0.968287	4.25873e-06	---	PTGDR
p37659_v4	A_23_P393777	0.954663	1.74977e-05	---	PTGDR
RNA147349|p0453_imsncRNA847	A_23_P393777	0.950335	2.50646e-05	---	PTGDR
p6626	A_23_P393777	-0.96779	4.52964e-06	---	PTGDR
RNA147428|p0532_imsncRNA134	A_23_P393777	0.956981	1.42241e-05	---	PTGDR
p23381	A_23_P393777	-0.965409	6.00712e-06	---	PTGDR
p195	A_23_P393777	0.951917	2.20627e-05	---	PTGDR
p5542	A_23_P393777	-0.981066	5.49625e-07	---	PTGDR
p6621	A_23_P393777	-0.951252	2.32902e-05	---	PTGDR
p34338_v4	A_23_P393777	-0.967874	4.48314e-06	---	PTGDR
p22733	A_23_P393777	-0.962429	8.33044e-06	---	PTGDR
p13192	A_23_P393777	-0.974693	1.74065e-06	---	PTGDR
p994	A_23_P393777	0.956385	1.50176e-05	---	PTGDR
p25709	A_23_P393777	-0.968839	3.97285e-06	---	PTGDR
p702	A_23_P393777	-0.95197	2.19674e-05	---	PTGDR
p5482	A_23_P393777	0.959825	1.08567e-05	---	PTGDR
p24592	A_23_P393777	0.983847	2.92117e-07	---	PTGDR
p28309	A_23_P393777	0.957096	1.40742e-05	---	PTGDR
p36872_v4	A_23_P393777	-0.95505	1.6915e-05	---	PTGDR
p35813_v4	A_23_P393777	-0.964815	6.42588e-06	---	PTGDR
RNA147043|p0147_imsncRNA235	A_23_P393777	0.951948	2.20072e-05	---	PTGDR
p23644	A_23_P393777	0.963652	7.30885e-06	---	PTGDR
p38737_v4	A_23_P393777	-0.968036	4.3942e-06	---	PTGDR
p106	A_23_P393777	0.9547	1.74401e-05	---	PTGDR
p25788	A_23_P393777	0.958316	1.25594e-05	---	PTGDR
p15859	A_23_P393777	0.972329	2.48088e-06	---	PTGDR
p6625	A_23_P393777	-0.953087	2.00212e-05	---	PTGDR
p25964	A_23_P393777	0.965771	5.76227e-06	---	PTGDR
p9169	A_23_P393777	0.951766	2.23369e-05	---	PTGDR
p24815	A_23_P393777	-0.953718	1.898e-05	---	PTGDR
RNA146932|p0036_imsncRNA80	A_23_P393777	0.95995	1.07245e-05	---	PTGDR
p34339_v4	A_23_P393777	-0.974018	1.93232e-06	---	PTGDR
p29376	A_23_P393777	-0.963932	7.08852e-06	---	PTGDR
p39877_v4	A_23_P393777	0.953727	1.89655e-05	---	PTGDR
p20911	A_23_P393777	0.962214	8.52049e-06	---	PTGDR
p25234	A_23_P393777	0.956211	1.52556e-05	---	PTGDR
RNA95005|RNS_87_196	A_23_P393777	0.964562	6.61119e-06	---	PTGDR
p39569_v4	A_23_P393777	0.976863	1.21933e-06	---	PTGDR
p16388	A_23_P393777	-0.962102	8.62137e-06	---	PTGDR
p39777_v4	A_23_P393777	0.956857	1.4386e-05	---	PTGDR
p43119_v4	A_23_P393777	0.957847	1.31271e-05	---	PTGDR
p21265	A_23_P393777	0.970774	3.08123e-06	---	PTGDR
p3891	A_23_P393777	0.950411	2.49138e-05	---	PTGDR
p2166	A_23_P393777	-0.952417	2.11719e-05	---	PTGDR
p14923	A_23_P393777	0.954304	1.80506e-05	---	PTGDR
p24670	A_23_P393777	-0.963129	7.73369e-06	---	PTGDR
p23380	A_23_P393777	-0.973418	2.11541e-06	---	PTGDR
p12000	A_23_P393777	0.970664	3.1275e-06	---	PTGDR
p12307	A_23_P393777	0.968623	4.08304e-06	---	PTGDR
p20421	A_23_P393777	0.954288	1.80742e-05	---	PTGDR
p28497	A_23_P393777	0.960112	1.05537e-05	---	PTGDR
p17367	A_23_P393777	0.959188	1.15526e-05	---	PTGDR
p20608	A_23_P393777	0.964489	6.6647e-06	---	PTGDR
p4781	A_23_P393777	-0.952007	2.19008e-05	---	PTGDR
p3231	A_23_P393777	-0.96513	6.20127e-06	---	PTGDR
p12349	A_23_P393777	-0.954707	1.74308e-05	---	PTGDR
p26237	A_33_P3715843	0.96554	5.91763e-06	---	MGC40069
p30108	A_33_P3715843	0.961123	9.53509e-06	---	MGC40069
p15157	A_33_P3715843	0.958244	1.26452e-05	---	MGC40069
p12682	A_33_P3715843	0.957463	1.36053e-05	---	MGC40069
p9769	A_33_P3715843	-0.970451	3.21863e-06	---	MGC40069
p18924	A_33_P3715843	0.959556	1.11474e-05	---	MGC40069
p9768	A_33_P3715843	-0.972815	2.3123e-06	---	MGC40069
p39906_v4	A_33_P3715843	-0.95556	1.61708e-05	---	MGC40069
p1998	A_33_P3715843	0.952659	2.07518e-05	---	MGC40069
p43688_v4	A_33_P3715843	0.963634	7.32267e-06	---	MGC40069
p22968	A_33_P3715843	0.969983	3.42562e-06	---	MGC40069
p2028	A_33_P3715843	0.955611	1.60976e-05	---	MGC40069
p42109_v4	A_33_P3715843	0.96161	9.07218e-06	---	MGC40069
p25618	A_33_P3715843	0.960021	1.06496e-05	---	MGC40069
p18596	A_33_P3715843	0.975544	1.51965e-06	---	MGC40069
p24754	A_33_P3715843	0.954343	1.799e-05	---	MGC40069
p29947	A_33_P3715843	0.952591	2.08681e-05	---	MGC40069
p15933	A_33_P3715843	0.965545	5.91435e-06	---	MGC40069
p146	A_33_P3715843	0.966336	5.39508e-06	---	MGC40069
p1709	A_33_P3715843	0.96215	8.57751e-06	---	MGC40069
p3155	A_33_P3715843	0.967991	4.41864e-06	---	MGC40069
p37536_v4	A_33_P3715843	0.983522	3.16187e-07	---	MGC40069
p28294	A_33_P3715843	0.966174	5.49865e-06	---	MGC40069
p39569_v4	A_33_P3715843	0.961958	8.75162e-06	---	MGC40069
p16388	A_33_P3715843	-0.956317	1.51104e-05	---	MGC40069
p21265	A_33_P3715843	0.959585	1.1116e-05	---	MGC40069
p34077_v4	A_33_P3715843	0.958285	1.25959e-05	---	MGC40069
p29265	A_33_P3715843	0.968515	4.13911e-06	---	MGC40069
p28287	A_33_P3715843	0.984709	2.34845e-07	---	MGC40069
p26218	A_33_P3715843	0.978008	9.96639e-07	---	MGC40069
RNA146964|p0068_imsncRNA128	A_33_P3715843	0.953062	2.00633e-05	---	MGC40069
p9770	A_33_P3715843	-0.959224	1.15134e-05	---	MGC40069
p11733	A_33_P3715843	0.950703	2.43406e-05	---	MGC40069
p17712	A_33_P3715843	0.97874	8.71232e-07	---	MGC40069
p14533	A_33_P3715843	0.966032	5.59026e-06	---	MGC40069
p17367	A_33_P3715843	0.955109	1.68273e-05	---	MGC40069
p19372	A_33_P3715843	0.957788	1.31996e-05	---	MGC40069
p23474	A_33_P3715843	0.956807	1.44523e-05	---	MGC40069
p43044_v4	A_33_P3715843	0.966893	5.05026e-06	---	MGC40069
p38614_v4	A_33_P3715843	0.966022	5.59723e-06	---	MGC40069
p4971	A_33_P3715843	0.979752	7.1761e-07	---	MGC40069
p23695	A_33_P3715843	0.966634	5.20818e-06	---	MGC40069
p9085	A_33_P3370989	-0.95003	2.56761e-05	---	---
p43688_v4	A_33_P3370989	0.950897	2.39646e-05	---	---
p13164	A_33_P3370989	0.955456	1.63208e-05	---	---
p17006	A_33_P3370989	-0.953638	1.91105e-05	---	---
p6082	A_33_P3370989	0.953139	1.99331e-05	---	---
p20068	A_33_P3370989	0.963363	7.54136e-06	---	---
p106	A_33_P3370989	0.976725	1.2485e-06	---	---
p15859	A_33_P3370989	0.950254	2.52257e-05	---	---
p1057	A_33_P3370989	0.953771	1.88945e-05	---	---
p26062	A_33_P3370989	0.962394	8.36118e-06	---	---
p43396_v4	A_33_P3370989	0.965778	5.75782e-06	---	---
p20421	A_33_P3370989	0.954256	1.81252e-05	---	---
p17367	A_33_P3370989	0.966974	5.00115e-06	---	---
p37102_v4	A_23_P51646	0.964431	6.70842e-06	---	PLK3
p7329	A_23_P51646	0.967592	4.64082e-06	---	PLK3
p6623	A_23_P51646	0.970552	3.17504e-06	---	PLK3
p44221_v4	A_23_P51646	0.952873	2.03835e-05	---	PLK3
p7328	A_23_P51646	0.95486	1.71992e-05	---	PLK3
p42181_v4	A_23_P51646	0.960847	9.80593e-06	---	PLK3
p14481	A_23_P51646	0.971811	2.67025e-06	---	PLK3
p33678	A_23_P51646	0.978177	9.66532e-07	---	PLK3
p7326	A_23_P51646	0.964242	6.85012e-06	---	PLK3
p28570	A_23_P51646	-0.961014	9.64203e-06	---	PLK3
p29815	A_23_P51646	-0.950668	2.44084e-05	---	PLK3
p34023_v4	A_23_P51646	0.984674	2.36966e-07	---	PLK3
p37659_v4	A_23_P51646	-0.978502	9.10665e-07	---	PLK3
RNA144150|snRNA_103_301	A_23_P51646	-0.954053	1.84438e-05	---	PLK3
p6626	A_23_P51646	0.960893	9.76033e-06	---	PLK3
p6620	A_23_P51646	0.952432	2.11468e-05	---	PLK3
p23381	A_23_P51646	0.962803	8.00762e-06	---	PLK3
p17587	A_23_P51646	0.955506	1.62481e-05	---	PLK3
p6121	A_23_P51646	-0.956214	1.52509e-05	---	PLK3
p5542	A_23_P51646	0.951555	2.2724e-05	---	PLK3
p38730_v4	A_23_P51646	0.967892	4.47279e-06	---	PLK3
p4692	A_23_P51646	0.961936	8.77094e-06	---	PLK3
p6621	A_23_P51646	0.950802	2.41487e-05	---	PLK3
p22624	A_23_P51646	0.95168	2.24945e-05	---	PLK3
p34338_v4	A_23_P51646	0.985051	2.14593e-07	---	PLK3
p7332	A_23_P51646	0.958208	1.26884e-05	---	PLK3
p22733	A_23_P51646	0.982724	3.81719e-07	---	PLK3
p13192	A_23_P51646	0.970133	3.35827e-06	---	PLK3
p43354_v4	A_23_P51646	0.961264	9.39956e-06	---	PLK3
p43009_v4	A_23_P51646	0.974008	1.93533e-06	---	PLK3
p702	A_23_P51646	0.975182	1.61074e-06	---	PLK3
p36872_v4	A_23_P51646	0.968374	4.21308e-06	---	PLK3
p35813_v4	A_23_P51646	0.965139	6.19522e-06	---	PLK3
p26531	A_23_P51646	0.951632	2.25835e-05	---	PLK3
p700	A_23_P51646	0.958188	1.27123e-05	---	PLK3
p23644	A_23_P51646	-0.958015	1.29217e-05	---	PLK3
p17590	A_23_P51646	0.985863	1.7182e-07	---	PLK3
p38737_v4	A_23_P51646	0.967132	4.90727e-06	---	PLK3
p15859	A_23_P51646	-0.968022	4.40165e-06	---	PLK3
p942	A_23_P51646	0.991168	2.63365e-08	---	PLK3
p24842	A_23_P51646	0.984393	2.54751e-07	---	PLK3
p39509_v4	A_23_P51646	0.952407	2.11903e-05	---	PLK3
p25964	A_23_P51646	-0.967928	4.45317e-06	---	PLK3
p34339_v4	A_23_P51646	0.986079	1.61583e-07	---	PLK3
p29376	A_23_P51646	0.989581	5.09169e-08	---	PLK3
p1439	A_23_P51646	0.964905	6.36139e-06	---	PLK3
p20911	A_23_P51646	-0.96227	8.47105e-06	---	PLK3
p21171	A_23_P51646	-0.956574	1.47624e-05	---	PLK3
p16480	A_23_P51646	0.967924	4.4552e-06	---	PLK3
p25234	A_23_P51646	-0.975258	1.59133e-06	---	PLK3
p24255	A_23_P51646	0.957067	1.41121e-05	---	PLK3
p33823	A_23_P51646	0.952272	2.14273e-05	---	PLK3
p39777_v4	A_23_P51646	-0.95484	1.72286e-05	---	PLK3
p38731_v4	A_23_P51646	0.968128	4.3443e-06	---	PLK3
p24670	A_23_P51646	0.966748	5.13798e-06	---	PLK3
p23380	A_23_P51646	0.953514	1.93118e-05	---	PLK3
p12431	A_23_P51646	-0.983288	3.34441e-07	---	PLK3
p38733_v4	A_23_P51646	0.969382	3.70534e-06	---	PLK3
p21172	A_23_P51646	-0.961987	8.72444e-06	---	PLK3
p28497	A_23_P51646	-0.982329	4.17587e-07	---	PLK3
p42107_v4	A_23_P51646	-0.953892	1.87003e-05	---	PLK3
p6622	A_23_P51646	0.969945	3.44257e-06	---	PLK3
p1724	A_23_P51646	0.972929	2.27409e-06	---	PLK3
p37062_v4	A_23_P51646	0.971208	2.90398e-06	---	PLK3
p7050	A_23_P51646	0.962389	8.36593e-06	---	PLK3
p4781	A_23_P51646	0.968436	4.18027e-06	---	PLK3
p17586	A_23_P51646	0.956853	1.43914e-05	---	PLK3
p7331	A_23_P51646	0.961709	8.97958e-06	---	PLK3
p17588	A_23_P51646	0.989028	6.2579e-08	---	PLK3
p4031	A_33_P3418798	0.974764	1.72114e-06	---	MSANTD1
RNA147638|p0742_imsncRNA520	A_33_P3418798	0.95216	2.16272e-05	---	MSANTD1
p5914	A_33_P3418798	0.967481	4.70439e-06	---	MSANTD1
p6851	A_33_P3418798	0.959983	1.06892e-05	---	MSANTD1
p29605	A_33_P3418798	0.980598	6.05689e-07	---	MSANTD1
p28105	A_33_P3418798	0.963778	7.20855e-06	---	MSANTD1
p37902_v4	A_33_P3418798	0.992249	1.56417e-08	---	MSANTD1
p24439	A_33_P3418798	0.960488	1.01659e-05	---	MSANTD1
p3671	A_33_P3418798	0.962143	8.58384e-06	---	MSANTD1
p41254_v4	A_33_P3418798	0.968566	4.11241e-06	---	MSANTD1
p15124	A_33_P3418798	0.954323	1.80204e-05	---	MSANTD1
p25300	A_33_P3418798	0.960871	9.78168e-06	---	MSANTD1
p18360	A_33_P3418798	0.954319	1.80266e-05	---	MSANTD1
p21649	A_33_P3418798	0.961848	8.85153e-06	---	MSANTD1
p40349_v4	A_33_P3418798	0.952324	2.13364e-05	---	MSANTD1
p1525	A_33_P3418798	0.967337	4.78726e-06	---	MSANTD1
p1279	A_33_P3418798	0.953734	1.89547e-05	---	MSANTD1
RNA33673|snoRNA_scaRNA_269_77	A_33_P3418798	0.965671	5.82957e-06	---	MSANTD1
p41403_v4	A_33_P3418798	0.977085	1.17337e-06	---	MSANTD1
p18610	A_33_P3418798	0.959914	1.07627e-05	---	MSANTD1
p20972	A_33_P3418798	0.965604	5.87476e-06	---	MSANTD1
p37492_v4	A_33_P3418798	0.950237	2.52604e-05	---	MSANTD1
p10606	A_33_P3418798	0.958892	1.18878e-05	---	MSANTD1
p39500_v4	A_33_P3418798	0.952285	2.14046e-05	---	MSANTD1
p6264	A_33_P3418798	0.954059	1.84348e-05	---	MSANTD1
p24429	A_33_P3418798	0.957	1.41988e-05	---	MSANTD1
RNA147491|p0595_imsncRNA303	A_33_P3418798	0.965089	6.23005e-06	---	MSANTD1
p44363_v4	A_33_P3418798	0.961656	9.02872e-06	---	MSANTD1
p19300	A_33_P3418798	0.952106	2.17222e-05	---	MSANTD1
p36625_v4	A_33_P3418798	0.955882	1.57135e-05	---	MSANTD1
p113	A_33_P3418798	0.973725	2.02015e-06	---	MSANTD1
p34864_v4	A_33_P3418798	0.952999	2.01695e-05	---	MSANTD1
p6737	A_33_P3418798	0.952442	2.11283e-05	---	MSANTD1
p19765	A_33_P3418798	0.969558	3.62154e-06	---	MSANTD1
p7560	A_33_P3418798	0.958443	1.24082e-05	---	MSANTD1
p18847	A_33_P3418798	0.952426	2.11573e-05	---	MSANTD1
p40529_v4	A_33_P3418798	0.952114	2.17094e-05	---	MSANTD1
p2167	A_33_P3418798	0.95608	1.54373e-05	---	MSANTD1
p8137	A_33_P3418798	0.977	1.19088e-06	---	MSANTD1
p26507	A_33_P3418798	0.954461	1.78063e-05	---	MSANTD1
p24543	A_33_P3418798	0.962083	8.63785e-06	---	MSANTD1
p25137	A_33_P3418798	0.951044	2.36839e-05	---	MSANTD1
p705	A_33_P3418798	0.950236	2.52619e-05	---	MSANTD1
p21610	A_23_P211850	0.96506	6.25085e-06	---	ABHD6
p17907	A_23_P211850	-0.971835	2.6612e-06	---	ABHD6
p26073	A_23_P211850	0.956347	1.5069e-05	---	ABHD6
p9168	A_23_P211850	0.954612	1.75752e-05	---	ABHD6
p30176	A_23_P211850	-0.969792	3.51258e-06	---	ABHD6
p20609	A_23_P211850	0.955073	1.68816e-05	---	ABHD6
p1832	A_23_P211850	-0.976332	1.33432e-06	---	ABHD6
RNA146932|p0036_imsncRNA80	A_23_P211850	0.963897	7.11592e-06	---	ABHD6
p2245	A_23_P211850	-0.954518	1.77188e-05	---	ABHD6
p40172_v4	A_23_P211850	0.95404	1.84646e-05	---	ABHD6
p29809	A_23_P211850	-0.957388	1.37004e-05	---	ABHD6
p36833_v4	A_23_P211850	0.976738	1.24556e-06	---	ABHD6
p14932	A_23_P211850	-0.95735	1.37488e-05	---	ABHD6
p9604	A_23_P331063	0.965588	5.88513e-06	---	PGK2
p9602	A_23_P331063	0.951874	2.21407e-05	---	PGK2
p36918_v4	A_23_P331063	0.951005	2.37577e-05	---	PGK2
p19517	A_23_P331063	0.97804	9.90877e-07	---	PGK2
p42929_v4	A_33_P3304707	0.980993	5.58092e-07	---	---
p42930_v4	A_33_P3304707	0.982503	4.01483e-07	---	---
p26113	A_33_P3304707	0.959952	1.07217e-05	---	---
p38033_v4	A_33_P3272948	0.958327	1.25466e-05	---	C17orf107
p39527_v4	A_33_P3272948	0.958581	1.22467e-05	---	C17orf107
p21179	A_33_P3280508	0.969266	3.76118e-06	---	---
p19517	A_33_P3280508	-0.957417	1.36636e-05	---	---
p25293	A_21_P0012113	0.953636	1.9113e-05	---	---
p21610	A_21_P0012113	0.968393	4.20285e-06	---	---
p17907	A_21_P0012113	-0.960691	9.96083e-06	---	---
p7797	A_21_P0012113	0.975866	1.44168e-06	---	---
p17268	A_21_P0012113	0.967401	4.74996e-06	---	---
p26073	A_21_P0012113	0.989132	6.02384e-08	---	---
p41276_v4	A_21_P0012113	-0.958599	1.22258e-05	---	---
p9537	A_21_P0012113	0.959482	1.12282e-05	---	---
p1998	A_21_P0012113	0.96436	6.76097e-06	---	---
p358	A_21_P0012113	-0.951415	2.29852e-05	---	---
p37877_v4	A_21_P0012113	-0.954311	1.80388e-05	---	---
p9168	A_21_P0012113	0.971682	2.71906e-06	---	---
p30176	A_21_P0012113	-0.975118	1.62731e-06	---	---
p27134	A_21_P0012113	0.972572	2.39548e-06	---	---
p37659_v4	A_21_P0012113	0.956244	1.5211e-05	---	---
RNA144150|snRNA_103_301	A_21_P0012113	0.981865	4.62981e-07	---	---
RNA95783|RNS_865_113	A_21_P0012113	0.957913	1.30454e-05	---	---
p20609	A_21_P0012113	0.985241	2.03953e-07	---	---
p37942_v4	A_21_P0012113	-0.964431	6.70833e-06	---	---
p5542	A_21_P0012113	-0.96178	8.91374e-06	---	---
p37459_v4	A_21_P0012113	-0.974139	1.89668e-06	---	---
p25709	A_21_P0012113	-0.96418	6.89779e-06	---	---
p13403	A_21_P0012113	-0.961614	9.06798e-06	---	---
p5482	A_21_P0012113	0.955954	1.56115e-05	---	---
p35813_v4	A_21_P0012113	-0.956372	1.50358e-05	---	---
p23644	A_21_P0012113	0.962342	8.40678e-06	---	---
p15859	A_21_P0012113	0.959635	1.1061e-05	---	---
p10883	A_21_P0012113	0.984853	2.26147e-07	---	---
p9169	A_21_P0012113	0.960458	1.01963e-05	---	---
p24815	A_21_P0012113	-0.969319	3.73553e-06	---	---
p25125	A_21_P0012113	0.983697	3.03035e-07	---	---
p2245	A_21_P0012113	-0.960179	1.0484e-05	---	---
p39877_v4	A_21_P0012113	0.959155	1.15902e-05	---	---
p6996	A_21_P0012113	-0.973995	1.93916e-06	---	---
p16480	A_21_P0012113	-0.965298	6.0843e-06	---	---
RNA95005|RNS_87_196	A_21_P0012113	0.955878	1.57187e-05	---	---
p39569_v4	A_21_P0012113	0.969205	3.79091e-06	---	---
p21265	A_21_P0012113	0.951078	2.36186e-05	---	---
p3891	A_21_P0012113	0.954554	1.76641e-05	---	---
p23119	A_21_P0012113	0.96084	9.81313e-06	---	---
p10042	A_21_P0012113	-0.96323	7.65021e-06	---	---
p40172_v4	A_21_P0012113	0.955765	1.58782e-05	---	---
p8336	A_21_P0012113	0.977886	1.01873e-06	---	---
p2166	A_21_P0012113	-0.965943	5.64886e-06	---	---
p21680	A_21_P0012113	0.971072	2.95853e-06	---	---
p29648	A_21_P0012113	-0.957646	1.33751e-05	---	---
p9093	A_21_P0012113	0.972548	2.40369e-06	---	---
p28567	A_21_P0012113	0.992885	1.1117e-08	---	---
p14934	A_21_P0012113	-0.964504	6.65395e-06	---	---
p20421	A_21_P0012113	0.961706	8.98308e-06	---	---
p20202	A_21_P0012113	0.958015	1.29218e-05	---	---
p10039	A_21_P0012113	-0.952003	2.19073e-05	---	---
p17367	A_21_P0012113	0.955377	1.64349e-05	---	---
p12155	A_21_P0012113	-0.951871	2.21457e-05	---	---
p10294	A_21_P0012113	0.971302	2.86657e-06	---	---
p14932	A_21_P0012113	-0.980915	5.67272e-07	---	---
p34819_v4	A_21_P0012113	-0.974854	1.69705e-06	---	---
p38366_v4	A_21_P0012113	0.966518	5.28032e-06	---	---
p1528	A_24_P30141	0.954595	1.76005e-05	---	FRA10AC1
p4972	A_24_P30141	0.952984	2.0195e-05	---	FRA10AC1
p17081	A_23_P152949	0.957014	1.41814e-05	---	LRRC46
RNA147528|p0632_imsncRNA369	A_23_P152949	0.959002	1.17621e-05	---	LRRC46
p30011	A_23_P152949	0.952313	2.13555e-05	---	LRRC46
p38138_v4	A_23_P152949	0.958277	1.26059e-05	---	LRRC46
p25197	A_23_P152949	-0.956872	1.43668e-05	---	LRRC46
p26954	A_23_P152949	0.959484	1.12251e-05	---	LRRC46
p15027	A_23_P152949	0.975271	1.58814e-06	---	LRRC46
p44087_v4	A_23_P152949	0.953022	2.01304e-05	---	LRRC46
p13393	A_23_P130158	0.971871	2.64773e-06	---	WNT3
p4031	A_23_P130158	0.987153	1.17356e-07	---	WNT3
p12531	A_23_P130158	0.962322	8.42486e-06	---	WNT3
p24728	A_23_P130158	0.950785	2.41815e-05	---	WNT3
p22066	A_23_P130158	0.956003	1.55444e-05	---	WNT3
p39072_v4	A_23_P130158	0.964457	6.68857e-06	---	WNT3
p3352	A_23_P130158	0.950576	2.45894e-05	---	WNT3
RNA147638|p0742_imsncRNA520	A_23_P130158	0.95492	1.71083e-05	---	WNT3
p27480	A_23_P130158	0.951803	2.22706e-05	---	WNT3
p5914	A_23_P130158	0.986622	1.37883e-07	---	WNT3
p29593	A_23_P130158	0.984057	2.77309e-07	---	WNT3
p6851	A_23_P130158	0.976873	1.21727e-06	---	WNT3
p27854	A_23_P130158	0.974257	1.86259e-06	---	WNT3
p1030	A_23_P130158	0.969462	3.66735e-06	---	WNT3
p27619	A_23_P130158	0.954923	1.7104e-05	---	WNT3
p29605	A_23_P130158	0.953443	1.9429e-05	---	WNT3
p21464	A_23_P130158	0.961912	8.79287e-06	---	WNT3
p28105	A_23_P130158	0.950106	2.55235e-05	---	WNT3
p12021	A_23_P130158	0.952027	2.18652e-05	---	WNT3
p6920	A_23_P130158	0.959769	1.09165e-05	---	WNT3
p1333	A_23_P130158	0.97369	2.03095e-06	---	WNT3
p37902_v4	A_23_P130158	0.956862	1.43793e-05	---	WNT3
p35727_v4	A_23_P130158	0.960899	9.75403e-06	---	WNT3
p26872	A_23_P130158	0.963295	7.59645e-06	---	WNT3
p24439	A_23_P130158	0.964038	7.00656e-06	---	WNT3
p4010	A_23_P130158	0.95964	1.10559e-05	---	WNT3
p3671	A_23_P130158	0.98195	4.54378e-07	---	WNT3
p5505	A_23_P130158	0.954636	1.75384e-05	---	WNT3
p41254_v4	A_23_P130158	0.982189	4.30907e-07	---	WNT3
p4858	A_23_P130158	0.978469	9.16204e-07	---	WNT3
p19440	A_23_P130158	0.971117	2.94046e-06	---	WNT3
p9565	A_23_P130158	0.960366	1.02911e-05	---	WNT3
p23258	A_23_P130158	0.960008	1.06632e-05	---	WNT3
p15124	A_23_P130158	0.969331	3.73016e-06	---	WNT3
p25300	A_23_P130158	0.984295	2.61194e-07	---	WNT3
p27929	A_23_P130158	0.962471	8.29392e-06	---	WNT3
p42211_v4	A_23_P130158	0.954404	1.78949e-05	---	WNT3
p24559	A_23_P130158	0.967667	4.59868e-06	---	WNT3
p18360	A_23_P130158	0.954653	1.75126e-05	---	WNT3
p21649	A_23_P130158	0.983758	2.98537e-07	---	WNT3
p34373_v4	A_23_P130158	0.952953	2.02484e-05	---	WNT3
p10490	A_23_P130158	0.970803	3.0691e-06	---	WNT3
p22630	A_23_P130158	0.968111	4.35326e-06	---	WNT3
p18378	A_23_P130158	0.971113	2.94193e-06	---	WNT3
p11836	A_23_P130158	0.96482	6.42229e-06	---	WNT3
p39892_v4	A_23_P130158	0.966298	5.4194e-06	---	WNT3
p12244	A_23_P130158	0.981706	4.79353e-07	---	WNT3
p41743_v4	A_23_P130158	0.980098	6.70154e-07	---	WNT3
p1525	A_23_P130158	0.976078	1.3921e-06	---	WNT3
p8650	A_23_P130158	0.981348	5.1779e-07	---	WNT3
p1279	A_23_P130158	0.977166	1.15715e-06	---	WNT3
p14648	A_23_P130158	0.960092	1.0575e-05	---	WNT3
RNA33673|snoRNA_scaRNA_269_77	A_23_P130158	0.981389	5.13263e-07	---	WNT3
p36320_v4	A_23_P130158	0.956661	1.46459e-05	---	WNT3
p33914	A_23_P130158	0.97765	1.06263e-06	---	WNT3
p14038	A_23_P130158	0.973931	1.95806e-06	---	WNT3
p17811	A_23_P130158	0.965476	5.96144e-06	---	WNT3
p28228	A_23_P130158	0.969657	3.57538e-06	---	WNT3
p41403_v4	A_23_P130158	0.960316	1.03419e-05	---	WNT3
p11064	A_23_P130158	0.982875	3.68603e-07	---	WNT3
p18148	A_23_P130158	0.9759	1.43371e-06	---	WNT3
p38531_v4	A_23_P130158	0.979862	7.02289e-07	---	WNT3
p18610	A_23_P130158	0.968829	3.97784e-06	---	WNT3
p20972	A_23_P130158	0.968178	4.31724e-06	---	WNT3
p37492_v4	A_23_P130158	0.95767	1.33459e-05	---	WNT3
p30322	A_23_P130158	0.964608	6.57721e-06	---	WNT3
p6969	A_23_P130158	0.953758	1.89149e-05	---	WNT3
p11981	A_23_P130158	0.955742	1.59112e-05	---	WNT3
p28998	A_23_P130158	0.96718	4.87863e-06	---	WNT3
p28526	A_23_P130158	0.960919	9.73469e-06	---	WNT3
p39500_v4	A_23_P130158	0.978187	9.64737e-07	---	WNT3
p11308	A_23_P130158	0.960739	9.91292e-06	---	WNT3
p6264	A_23_P130158	0.950216	2.53021e-05	---	WNT3
p28175	A_23_P130158	0.952889	2.03564e-05	---	WNT3
p24429	A_23_P130158	0.963964	7.06321e-06	---	WNT3
p6999	A_23_P130158	0.962395	8.36e-06	---	WNT3
p19691	A_23_P130158	0.968159	4.32765e-06	---	WNT3
p37064_v4	A_23_P130158	0.963295	7.59622e-06	---	WNT3
p8971	A_23_P130158	0.968152	4.33112e-06	---	WNT3
p15338	A_23_P130158	0.973598	2.05927e-06	---	WNT3
p17612	A_23_P130158	0.962137	8.58915e-06	---	WNT3
p25501	A_23_P130158	0.975527	1.5238e-06	---	WNT3
p29417	A_23_P130158	0.976693	1.25532e-06	---	WNT3
RNA147491|p0595_imsncRNA303	A_23_P130158	0.978975	8.33495e-07	---	WNT3
p17647	A_23_P130158	0.960719	9.93272e-06	---	WNT3
p1323	A_23_P130158	0.957905	1.30559e-05	---	WNT3
p12414	A_23_P130158	0.95664	1.46739e-05	---	WNT3
p44363_v4	A_23_P130158	0.986164	1.57677e-07	---	WNT3
p19300	A_23_P130158	0.973568	2.06846e-06	---	WNT3
p36625_v4	A_23_P130158	0.963652	7.3088e-06	---	WNT3
p39971_v4	A_23_P130158	0.956125	1.53749e-05	---	WNT3
p11825	A_23_P130158	0.956033	1.55016e-05	---	WNT3
p5901	A_23_P130158	0.971015	2.98174e-06	---	WNT3
p113	A_23_P130158	0.972166	2.53915e-06	---	WNT3
p10063	A_23_P130158	0.954206	1.82024e-05	---	WNT3
p34864_v4	A_23_P130158	0.961996	8.71676e-06	---	WNT3
p13098	A_23_P130158	0.954807	1.72784e-05	---	WNT3
p5759	A_23_P130158	0.972065	2.57579e-06	---	WNT3
p40668_v4	A_23_P130158	0.951602	2.26386e-05	---	WNT3
p10118	A_23_P130158	0.956785	1.44821e-05	---	WNT3
p19507	A_23_P130158	0.961446	9.22582e-06	---	WNT3
p23311	A_23_P130158	0.977432	1.10448e-06	---	WNT3
p28909	A_23_P130158	0.980044	6.77399e-07	---	WNT3
p20271	A_23_P130158	0.972831	2.30704e-06	---	WNT3
p19765	A_23_P130158	0.979092	8.15176e-07	---	WNT3
p10269	A_23_P130158	0.960219	1.0442e-05	---	WNT3
p7560	A_23_P130158	0.977137	1.16298e-06	---	WNT3
p5634	A_23_P130158	0.966222	5.46784e-06	---	WNT3
p18847	A_23_P130158	0.975962	1.41894e-06	---	WNT3
p27199	A_23_P130158	0.953583	1.92002e-05	---	WNT3
p2167	A_23_P130158	0.963469	7.45494e-06	---	WNT3
p20172	A_23_P130158	0.961508	9.16788e-06	---	WNT3
p3999	A_23_P130158	0.967676	4.59346e-06	---	WNT3
p9979	A_23_P130158	0.956501	1.48614e-05	---	WNT3
RNA147814|p0918_imsncRNA744	A_23_P130158	0.973507	2.08744e-06	---	WNT3
p19865	A_23_P130158	0.980432	6.26455e-07	---	WNT3
p26507	A_23_P130158	0.959956	1.0718e-05	---	WNT3
p21721	A_23_P130158	0.966139	5.52072e-06	---	WNT3
p214	A_23_P130158	0.976929	1.20543e-06	---	WNT3
p9544	A_23_P130158	0.969194	3.79648e-06	---	WNT3
p25137	A_23_P130158	0.963129	7.73334e-06	---	WNT3
p8458	A_23_P130158	0.969201	3.7931e-06	---	WNT3
p21377	A_23_P130158	0.962943	7.88848e-06	---	WNT3
p28027	A_23_P130158	0.955858	1.57465e-05	---	WNT3
p24930	A_21_P0000074	0.95702	1.41734e-05	---	CREBRF
RNA147138|p0242_imsncRNA380	A_21_P0000074	-0.955949	1.56191e-05	---	CREBRF
p3231	A_21_P0000074	0.955618	1.60874e-05	---	CREBRF
p4031	A_21_P0002532	0.957499	1.35599e-05	---	lnc-AC073043.2.1-1
p12531	A_21_P0002532	0.972882	2.28977e-06	---	lnc-AC073043.2.1-1
p5914	A_21_P0002532	0.97242	2.44869e-06	---	lnc-AC073043.2.1-1
p40462_v4	A_21_P0002532	0.966924	5.03162e-06	---	lnc-AC073043.2.1-1
p29593	A_21_P0002532	0.951201	2.33856e-05	---	lnc-AC073043.2.1-1
p6851	A_21_P0002532	0.960146	1.05181e-05	---	lnc-AC073043.2.1-1
p27854	A_21_P0002532	0.959927	1.0749e-05	---	lnc-AC073043.2.1-1
p1030	A_21_P0002532	0.973391	2.12416e-06	---	lnc-AC073043.2.1-1
p3671	A_21_P0002532	0.954405	1.78928e-05	---	lnc-AC073043.2.1-1
p4858	A_21_P0002532	0.95864	1.21782e-05	---	lnc-AC073043.2.1-1
p15099	A_21_P0002532	0.954194	1.82225e-05	---	lnc-AC073043.2.1-1
p9565	A_21_P0002532	0.990994	2.84716e-08	---	lnc-AC073043.2.1-1
p25300	A_21_P0002532	0.961707	8.98157e-06	---	lnc-AC073043.2.1-1
p21649	A_21_P0002532	0.973368	2.1312e-06	---	lnc-AC073043.2.1-1
p10490	A_21_P0002532	0.954297	1.80601e-05	---	lnc-AC073043.2.1-1
p22630	A_21_P0002532	0.97101	2.98381e-06	---	lnc-AC073043.2.1-1
p18378	A_21_P0002532	0.97707	1.17641e-06	---	lnc-AC073043.2.1-1
p39892_v4	A_21_P0002532	0.967692	4.58457e-06	---	lnc-AC073043.2.1-1
p41743_v4	A_21_P0002532	0.95979	1.08947e-05	---	lnc-AC073043.2.1-1
p10676	A_21_P0002532	0.96379	7.19907e-06	---	lnc-AC073043.2.1-1
p1279	A_21_P0002532	0.9655	5.94498e-06	---	lnc-AC073043.2.1-1
p34450_v4	A_21_P0002532	0.951603	2.26371e-05	---	lnc-AC073043.2.1-1
p33914	A_21_P0002532	0.963749	7.2318e-06	---	lnc-AC073043.2.1-1
p14038	A_21_P0002532	0.95387	1.87349e-05	---	lnc-AC073043.2.1-1
p16958	A_21_P0002532	0.965405	6.01037e-06	---	lnc-AC073043.2.1-1
p17811	A_21_P0002532	0.968319	4.24198e-06	---	lnc-AC073043.2.1-1
p41403_v4	A_21_P0002532	0.967529	4.67649e-06	---	lnc-AC073043.2.1-1
p11064	A_21_P0002532	0.986107	1.60298e-07	---	lnc-AC073043.2.1-1
p38531_v4	A_21_P0002532	0.959216	1.15223e-05	---	lnc-AC073043.2.1-1
p18610	A_21_P0002532	0.95139	2.30316e-05	---	lnc-AC073043.2.1-1
p37492_v4	A_21_P0002532	0.975444	1.54443e-06	---	lnc-AC073043.2.1-1
p6969	A_21_P0002532	0.970686	3.11813e-06	---	lnc-AC073043.2.1-1
p11308	A_21_P0002532	0.952872	2.03854e-05	---	lnc-AC073043.2.1-1
p37259_v4	A_21_P0002532	0.97723	1.14423e-06	---	lnc-AC073043.2.1-1
p24429	A_21_P0002532	0.963013	7.82986e-06	---	lnc-AC073043.2.1-1
p6999	A_21_P0002532	0.953906	1.86777e-05	---	lnc-AC073043.2.1-1
p19691	A_21_P0002532	0.964041	7.00371e-06	---	lnc-AC073043.2.1-1
p37064_v4	A_21_P0002532	0.972118	2.55652e-06	---	lnc-AC073043.2.1-1
p8971	A_21_P0002532	0.97747	1.09698e-06	---	lnc-AC073043.2.1-1
p15338	A_21_P0002532	0.956932	1.42885e-05	---	lnc-AC073043.2.1-1
p25501	A_21_P0002532	0.958572	1.22569e-05	---	lnc-AC073043.2.1-1
RNA147491|p0595_imsncRNA303	A_21_P0002532	0.976932	1.2049e-06	---	lnc-AC073043.2.1-1
p17647	A_21_P0002532	0.96016	1.0504e-05	---	lnc-AC073043.2.1-1
p29634	A_21_P0002532	0.950218	2.52984e-05	---	lnc-AC073043.2.1-1
p1323	A_21_P0002532	0.952803	2.05038e-05	---	lnc-AC073043.2.1-1
p12414	A_21_P0002532	0.967066	4.94663e-06	---	lnc-AC073043.2.1-1
p44363_v4	A_21_P0002532	0.960963	9.69113e-06	---	lnc-AC073043.2.1-1
p19300	A_21_P0002532	0.967194	4.87078e-06	---	lnc-AC073043.2.1-1
p39971_v4	A_21_P0002532	0.986459	1.44716e-07	---	lnc-AC073043.2.1-1
p11825	A_21_P0002532	0.979134	8.08803e-07	---	lnc-AC073043.2.1-1
p15934	A_21_P0002532	0.950428	2.48796e-05	---	lnc-AC073043.2.1-1
p5901	A_21_P0002532	0.972841	2.30362e-06	---	lnc-AC073043.2.1-1
p10063	A_21_P0002532	0.959454	1.1259e-05	---	lnc-AC073043.2.1-1
p13098	A_21_P0002532	0.978572	8.98785e-07	---	lnc-AC073043.2.1-1
p5759	A_21_P0002532	0.951611	2.26215e-05	---	lnc-AC073043.2.1-1
p15667	A_21_P0002532	0.953785	1.88728e-05	---	lnc-AC073043.2.1-1
p28909	A_21_P0002532	0.956591	1.47404e-05	---	lnc-AC073043.2.1-1
p5634	A_21_P0002532	0.973408	2.11852e-06	---	lnc-AC073043.2.1-1
p27199	A_21_P0002532	0.96276	8.04381e-06	---	lnc-AC073043.2.1-1
p24791	A_21_P0002532	0.956374	1.50324e-05	---	lnc-AC073043.2.1-1
p35794_v4	A_21_P0002532	0.960876	9.77722e-06	---	lnc-AC073043.2.1-1
p20172	A_21_P0002532	0.96214	8.58692e-06	---	lnc-AC073043.2.1-1
RNA147814|p0918_imsncRNA744	A_21_P0002532	0.958197	1.27015e-05	---	lnc-AC073043.2.1-1
p18382	A_21_P0002532	0.951097	2.35836e-05	---	lnc-AC073043.2.1-1
p19865	A_21_P0002532	0.967908	4.46396e-06	---	lnc-AC073043.2.1-1
p123	A_21_P0002532	0.963733	7.24414e-06	---	lnc-AC073043.2.1-1
p8458	A_21_P0002532	0.956849	1.43973e-05	---	lnc-AC073043.2.1-1
p21377	A_21_P0002532	0.988659	7.1406e-08	---	lnc-AC073043.2.1-1
p28027	A_21_P0002532	0.982357	4.15e-07	---	lnc-AC073043.2.1-1
RNA95783|RNS_865_113	A_21_P0001918	0.9513	2.31991e-05	---	---
p20609	A_21_P0001918	0.97695	1.20118e-06	---	---
p37459_v4	A_21_P0001918	-0.960433	1.02221e-05	---	---
p994	A_21_P0001918	0.960066	1.0602e-05	---	---
p13403	A_21_P0001918	-0.987748	9.71434e-08	---	---
p2291	A_21_P0001918	-0.979104	8.13449e-07	---	---
p25125	A_21_P0001918	0.951286	2.3226e-05	---	---
p2245	A_21_P0001918	-0.984545	2.44977e-07	---	---
p39072_v4	A_33_P3299619	0.957712	1.32929e-05	---	OR1L1
p36824_v4	A_33_P3299619	0.964851	6.39986e-06	---	OR1L1
p22671	A_33_P3299619	0.963102	7.75624e-06	---	OR1L1
p6920	A_33_P3299619	0.958459	1.23896e-05	---	OR1L1
p9619	A_33_P3299619	0.959904	1.07727e-05	---	OR1L1
p25374	A_33_P3299619	0.952122	2.16949e-05	---	OR1L1
p5505	A_33_P3299619	0.951648	2.25535e-05	---	OR1L1
p23258	A_33_P3299619	0.954631	1.75464e-05	---	OR1L1
p21324	A_33_P3299619	0.950763	2.42239e-05	---	OR1L1
p3785	A_33_P3299619	0.95543	1.63581e-05	---	OR1L1
p24438	A_33_P3299619	0.951253	2.32873e-05	---	OR1L1
p976	A_33_P3299619	0.96594	5.65054e-06	---	OR1L1
p34236_v4	A_33_P3299619	0.967112	4.91934e-06	---	OR1L1
p39511_v4	A_33_P3299619	0.953536	1.92759e-05	---	OR1L1
p42653_v4	A_33_P3299619	0.964027	7.0145e-06	---	OR1L1
p12380	A_33_P3299619	0.980519	6.15462e-07	---	OR1L1
p10269	A_33_P3299619	0.951046	2.36805e-05	---	OR1L1
p33367	A_33_P3299619	0.96849	4.15178e-06	---	OR1L1
p42718_v4	A_33_P3299619	0.979556	7.45724e-07	---	OR1L1
p9019	A_33_P3299619	0.956383	1.50206e-05	---	OR1L1
p24031	A_33_P3299619	0.950846	2.40634e-05	---	OR1L1
p214	A_33_P3299619	0.950405	2.49259e-05	---	OR1L1
p13393	A_33_P3289386	0.955426	1.63633e-05	---	---
p4031	A_33_P3289386	0.966394	5.35823e-06	---	---
p24728	A_33_P3289386	0.951619	2.26062e-05	---	---
p29593	A_33_P3289386	0.970375	3.25142e-06	---	---
p6851	A_33_P3289386	0.957269	1.3852e-05	---	---
p39416_v4	A_33_P3289386	-0.96475	6.4731e-06	---	---
p21429	A_33_P3289386	0.966565	5.25136e-06	---	---
p1030	A_33_P3289386	0.9597	1.09911e-05	---	---
p22336	A_33_P3289386	0.952523	2.09867e-05	---	---
p27619	A_33_P3289386	0.970197	3.32987e-06	---	---
p1333	A_33_P3289386	0.955837	1.57759e-05	---	---
p26872	A_33_P3289386	0.960568	1.00851e-05	---	---
p24439	A_33_P3289386	0.952232	2.14987e-05	---	---
p4010	A_33_P3289386	0.959698	1.09937e-05	---	---
p3671	A_33_P3289386	0.955767	1.58749e-05	---	---
p41254_v4	A_33_P3289386	0.954965	1.70413e-05	---	---
p25300	A_33_P3289386	0.961012	9.64377e-06	---	---
p27929	A_33_P3289386	0.955328	1.65063e-05	---	---
p42211_v4	A_33_P3289386	0.955507	1.62465e-05	---	---
p21649	A_33_P3289386	0.958068	1.28574e-05	---	---
p22630	A_33_P3289386	0.962642	8.14515e-06	---	---
p40683_v4	A_33_P3289386	0.957926	1.30303e-05	---	---
p12244	A_33_P3289386	0.965783	5.75419e-06	---	---
p41743_v4	A_33_P3289386	0.975157	1.61729e-06	---	---
p1279	A_33_P3289386	0.950353	2.50285e-05	---	---
RNA33673|snoRNA_scaRNA_269_77	A_33_P3289386	0.964122	6.94213e-06	---	---
p28998	A_33_P3289386	0.955527	1.62172e-05	---	---
p13925	A_33_P3289386	0.960321	1.03372e-05	---	---
p28526	A_33_P3289386	0.955245	1.66273e-05	---	---
p39500_v4	A_33_P3289386	0.955876	1.57208e-05	---	---
p29417	A_33_P3289386	0.971	2.98798e-06	---	---
p2950	A_33_P3289386	0.950604	2.45333e-05	---	---
p1323	A_33_P3289386	0.952978	2.02059e-05	---	---
p44363_v4	A_33_P3289386	0.952627	2.08064e-05	---	---
p16994	A_33_P3289386	0.955266	1.65974e-05	---	---
p34864_v4	A_33_P3289386	0.967815	4.51583e-06	---	---
p10118	A_33_P3289386	0.950414	2.49079e-05	---	---
p23311	A_33_P3289386	0.961046	9.60987e-06	---	---
p19765	A_33_P3289386	0.951873	2.21421e-05	---	---
p10269	A_33_P3289386	0.951567	2.27025e-05	---	---
p18847	A_33_P3289386	0.955702	1.59674e-05	---	---
p22570	A_33_P3289386	0.964746	6.47651e-06	---	---
p21721	A_33_P3289386	0.957383	1.37064e-05	---	---
p214	A_33_P3289386	0.956603	1.47236e-05	---	---
p24293	A_33_P3289386	0.966229	5.46309e-06	---	---
p14492	A_33_P3289386	0.950411	2.49132e-05	---	---
p38187_v4	A_33_P3289386	0.954227	1.81694e-05	---	---
RNA147646|p0750_imsncRNA532	A_19_P00320063	0.955461	1.63126e-05	---	LINC00882
p4031	A_19_P00320063	0.950288	2.51579e-05	---	LINC00882
p4690	A_19_P00320063	0.954944	1.70726e-05	---	LINC00882
p12531	A_19_P00320063	0.960969	9.68552e-06	---	LINC00882
RNA147413|p0517_imsncRNA101	A_19_P00320063	0.95189	2.21114e-05	---	LINC00882
p3352	A_19_P00320063	0.967599	4.6369e-06	---	LINC00882
p5914	A_19_P00320063	0.965389	6.02141e-06	---	LINC00882
p40462_v4	A_19_P00320063	0.96466	6.53894e-06	---	LINC00882
p6851	A_19_P00320063	0.966146	5.5162e-06	---	LINC00882
p3756	A_19_P00320063	0.957522	1.35308e-05	---	LINC00882
p27854	A_19_P00320063	0.971438	2.81303e-06	---	LINC00882
p1030	A_19_P00320063	0.970754	3.08983e-06	---	LINC00882
p6920	A_19_P00320063	0.963453	7.46833e-06	---	LINC00882
p35727_v4	A_19_P00320063	0.952426	2.11573e-05	---	LINC00882
p3671	A_19_P00320063	0.959746	1.09413e-05	---	LINC00882
p41254_v4	A_19_P00320063	0.950389	2.49578e-05	---	LINC00882
p19440	A_19_P00320063	0.950812	2.41297e-05	---	LINC00882
p15099	A_19_P00320063	0.965731	5.78907e-06	---	LINC00882
p9565	A_19_P00320063	0.987011	1.22587e-07	---	LINC00882
p23258	A_19_P00320063	0.964279	6.82212e-06	---	LINC00882
p25300	A_19_P00320063	0.966793	5.11052e-06	---	LINC00882
p37646_v4	A_19_P00320063	0.95822	1.26736e-05	---	LINC00882
p24559	A_19_P00320063	0.950794	2.41644e-05	---	LINC00882
p3951	A_19_P00320063	0.964238	6.8531e-06	---	LINC00882
p1067	A_19_P00320063	0.954898	1.71427e-05	---	LINC00882
p21649	A_19_P00320063	0.978739	8.71357e-07	---	LINC00882
p34373_v4	A_19_P00320063	0.95719	1.39534e-05	---	LINC00882
p10490	A_19_P00320063	0.971444	2.8108e-06	---	LINC00882
p27169	A_19_P00320063	0.954826	1.72498e-05	---	LINC00882
p22630	A_19_P00320063	0.97597	1.41724e-06	---	LINC00882
p18378	A_19_P00320063	0.980844	5.7568e-07	---	LINC00882
p39892_v4	A_19_P00320063	0.97667	1.26016e-06	---	LINC00882
p16362	A_19_P00320063	0.959063	1.16941e-05	---	LINC00882
p12244	A_19_P00320063	0.952379	2.12393e-05	---	LINC00882
p41743_v4	A_19_P00320063	0.974115	1.90391e-06	---	LINC00882
p8650	A_19_P00320063	0.951908	2.20785e-05	---	LINC00882
p10676	A_19_P00320063	0.980907	5.68211e-07	---	LINC00882
p1279	A_19_P00320063	0.974217	1.8741e-06	---	LINC00882
p24438	A_19_P00320063	0.950882	2.39946e-05	---	LINC00882
p37029_v4	A_19_P00320063	0.96576	5.7696e-06	---	LINC00882
p34450_v4	A_19_P00320063	0.976599	1.27543e-06	---	LINC00882
p33914	A_19_P00320063	0.970325	3.27352e-06	---	LINC00882
p14038	A_19_P00320063	0.95451	1.77312e-05	---	LINC00882
p16958	A_19_P00320063	0.969003	3.89063e-06	---	LINC00882
p17811	A_19_P00320063	0.98352	3.16332e-07	---	LINC00882
p28228	A_19_P00320063	0.959103	1.16487e-05	---	LINC00882
p20440	A_19_P00320063	0.97362	2.05239e-06	---	LINC00882
p41403_v4	A_19_P00320063	0.963944	7.07915e-06	---	LINC00882
p11064	A_19_P00320063	0.983823	2.9381e-07	---	LINC00882
p38531_v4	A_19_P00320063	0.969314	3.73808e-06	---	LINC00882
p18610	A_19_P00320063	0.952329	2.13268e-05	---	LINC00882
p37492_v4	A_19_P00320063	0.95845	1.24002e-05	---	LINC00882
p6969	A_19_P00320063	0.959362	1.13595e-05	---	LINC00882
p19584	A_19_P00320063	0.959061	1.16953e-05	---	LINC00882
p4434	A_19_P00320063	0.954792	1.73016e-05	---	LINC00882
p10254	A_19_P00320063	0.958286	1.25945e-05	---	LINC00882
p8786	A_19_P00320063	0.959941	1.07335e-05	---	LINC00882
p37259_v4	A_19_P00320063	0.985619	1.83918e-07	---	LINC00882
p24429	A_19_P00320063	0.976728	1.24769e-06	---	LINC00882
p2088	A_19_P00320063	0.95898	1.17876e-05	---	LINC00882
p19691	A_19_P00320063	0.981161	5.38716e-07	---	LINC00882
p37064_v4	A_19_P00320063	0.965176	6.16928e-06	---	LINC00882
p8971	A_19_P00320063	0.970339	3.26706e-06	---	LINC00882
p15338	A_19_P00320063	0.965388	6.022e-06	---	LINC00882
p36484_v4	A_19_P00320063	0.962585	8.19417e-06	---	LINC00882
p25501	A_19_P00320063	0.973934	1.95716e-06	---	LINC00882
RNA147491|p0595_imsncRNA303	A_19_P00320063	0.971914	2.63146e-06	---	LINC00882
p17647	A_19_P00320063	0.962356	8.39465e-06	---	LINC00882
p15531	A_19_P00320063	0.956441	1.49412e-05	---	LINC00882
p29634	A_19_P00320063	0.972304	2.48948e-06	---	LINC00882
p1323	A_19_P00320063	0.964537	6.62972e-06	---	LINC00882
p12414	A_19_P00320063	0.988494	7.5633e-08	---	LINC00882
p44363_v4	A_19_P00320063	0.959659	1.10357e-05	---	LINC00882
p26612	A_19_P00320063	0.964225	6.86331e-06	---	LINC00882
p19300	A_19_P00320063	0.976394	1.32033e-06	---	LINC00882
p36625_v4	A_19_P00320063	0.953725	1.89692e-05	---	LINC00882
p39971_v4	A_19_P00320063	0.986322	1.50652e-07	---	LINC00882
p11825	A_19_P00320063	0.995356	2.0229e-09	---	LINC00882
p5901	A_19_P00320063	0.989983	4.35174e-08	---	LINC00882
p16994	A_19_P00320063	0.959541	1.11636e-05	---	LINC00882
p20752	A_19_P00320063	0.950953	2.38587e-05	---	LINC00882
p7989	A_19_P00320063	0.951364	2.30802e-05	---	LINC00882
p13098	A_19_P00320063	0.972218	2.52048e-06	---	LINC00882
p24882	A_19_P00320063	0.956836	1.44141e-05	---	LINC00882
p5498	A_19_P00320063	0.951322	2.31594e-05	---	LINC00882
p5759	A_19_P00320063	0.971109	2.94374e-06	---	LINC00882
p15667	A_19_P00320063	0.970595	3.15677e-06	---	LINC00882
p12916	A_19_P00320063	0.959635	1.10614e-05	---	LINC00882
p925	A_19_P00320063	0.954013	1.85068e-05	---	LINC00882
p25804	A_19_P00320063	0.951979	2.19519e-05	---	LINC00882
p40668_v4	A_19_P00320063	0.962681	8.1116e-06	---	LINC00882
p10118	A_19_P00320063	0.963611	7.34136e-06	---	LINC00882
p23311	A_19_P00320063	0.969558	3.6219e-06	---	LINC00882
p24183	A_19_P00320063	0.970864	3.04374e-06	---	LINC00882
p28909	A_19_P00320063	0.955473	1.62965e-05	---	LINC00882
p7560	A_19_P00320063	0.960675	9.9771e-06	---	LINC00882
p5634	A_19_P00320063	0.981318	5.2105e-07	---	LINC00882
p27199	A_19_P00320063	0.979415	7.66277e-07	---	LINC00882
p24791	A_19_P00320063	0.972224	2.51822e-06	---	LINC00882
p18093	A_19_P00320063	0.968171	4.32099e-06	---	LINC00882
p20172	A_19_P00320063	0.976124	1.38137e-06	---	LINC00882
p9019	A_19_P00320063	0.959275	1.14564e-05	---	LINC00882
p9979	A_19_P00320063	0.965183	6.1643e-06	---	LINC00882
RNA147814|p0918_imsncRNA744	A_19_P00320063	0.976627	1.26947e-06	---	LINC00882
p18382	A_19_P00320063	0.971195	2.90925e-06	---	LINC00882
p19865	A_19_P00320063	0.982316	4.18802e-07	---	LINC00882
p26507	A_19_P00320063	0.951082	2.36127e-05	---	LINC00882
p24826	A_19_P00320063	0.953161	1.98974e-05	---	LINC00882
p214	A_19_P00320063	0.958556	1.22759e-05	---	LINC00882
p8297	A_19_P00320063	0.95725	1.38764e-05	---	LINC00882
p6538	A_19_P00320063	0.959556	1.11469e-05	---	LINC00882
p16523	A_19_P00320063	0.951207	2.3375e-05	---	LINC00882
p123	A_19_P00320063	0.95073	2.42882e-05	---	LINC00882
p25137	A_19_P00320063	0.953957	1.85968e-05	---	LINC00882
p8458	A_19_P00320063	0.969959	3.43627e-06	---	LINC00882
p20041	A_19_P00320063	0.965027	6.27414e-06	---	LINC00882
p21377	A_19_P00320063	0.983299	3.3357e-07	---	LINC00882
p28027	A_19_P00320063	0.985524	1.88822e-07	---	LINC00882
p26237	A_24_P85511	0.952181	2.15884e-05	---	ANKRD26
p12682	A_24_P85511	0.972955	2.2656e-06	---	ANKRD26
p14452	A_24_P85511	0.954358	1.79659e-05	---	ANKRD26
p43688_v4	A_24_P85511	0.961094	9.56319e-06	---	ANKRD26
p13164	A_24_P85511	0.952653	2.07621e-05	---	ANKRD26
p22968	A_24_P85511	0.956015	1.55277e-05	---	ANKRD26
p30061	A_24_P85511	-0.950557	2.46269e-05	---	ANKRD26
p20068	A_24_P85511	0.976559	1.28417e-06	---	ANKRD26
p15933	A_24_P85511	0.979946	6.9077e-07	---	ANKRD26
p27848	A_24_P85511	0.95502	1.69596e-05	---	ANKRD26
p22969	A_24_P85511	0.956755	1.45213e-05	---	ANKRD26
RNA147194|p0298_imsncRNA616	A_24_P85511	-0.973659	2.04032e-06	---	ANKRD26
p28287	A_24_P85511	0.981403	5.11689e-07	---	ANKRD26
p17712	A_24_P85511	0.963418	7.49629e-06	---	ANKRD26
p19372	A_24_P85511	0.959285	1.14451e-05	---	ANKRD26
p5218	A_24_P85511	0.950793	2.41654e-05	---	ANKRD26
p23474	A_24_P85511	0.961812	8.88487e-06	---	ANKRD26
p38614_v4	A_24_P85511	0.950907	2.39463e-05	---	ANKRD26
p4971	A_24_P85511	0.956156	1.53314e-05	---	ANKRD26
p4031	A_23_P385199	0.955034	1.69391e-05	---	EPHA10
p4690	A_23_P385199	0.959917	1.07594e-05	---	EPHA10
p24728	A_23_P385199	0.957057	1.41256e-05	---	EPHA10
p22066	A_23_P385199	0.967828	4.50858e-06	---	EPHA10
RNA147638|p0742_imsncRNA520	A_23_P385199	0.97051	3.19309e-06	---	EPHA10
p5914	A_23_P385199	0.952919	2.03046e-05	---	EPHA10
p3756	A_23_P385199	0.96145	9.22189e-06	---	EPHA10
p27854	A_23_P385199	0.965572	5.89618e-06	---	EPHA10
p28088	A_23_P385199	0.969021	3.88166e-06	---	EPHA10
p12021	A_23_P385199	0.970695	3.11438e-06	---	EPHA10
p35727_v4	A_23_P385199	0.983542	3.14662e-07	---	EPHA10
p3671	A_23_P385199	0.950354	2.50268e-05	---	EPHA10
p38483_v4	A_23_P385199	0.96808	4.37032e-06	---	EPHA10
p41254_v4	A_23_P385199	0.976069	1.394e-06	---	EPHA10
p23057	A_23_P385199	0.950973	2.38197e-05	---	EPHA10
p19440	A_23_P385199	0.978338	9.38584e-07	---	EPHA10
p13713	A_23_P385199	0.975632	1.498e-06	---	EPHA10
p36343_v4	A_23_P385199	0.970877	3.03872e-06	---	EPHA10
p27929	A_23_P385199	0.984413	2.53465e-07	---	EPHA10
p42211_v4	A_23_P385199	0.959058	1.16989e-05	---	EPHA10
p24559	A_23_P385199	0.971317	2.86065e-06	---	EPHA10
p21649	A_23_P385199	0.979288	7.8536e-07	---	EPHA10
p10490	A_23_P385199	0.965028	6.27394e-06	---	EPHA10
p11836	A_23_P385199	0.961418	9.25302e-06	---	EPHA10
p39892_v4	A_23_P385199	0.96361	7.34225e-06	---	EPHA10
p12244	A_23_P385199	0.969572	3.61501e-06	---	EPHA10
p4446	A_23_P385199	0.958418	1.24379e-05	---	EPHA10
p41743_v4	A_23_P385199	0.958566	1.22644e-05	---	EPHA10
p8650	A_23_P385199	0.973443	2.10761e-06	---	EPHA10
p14648	A_23_P385199	0.979444	7.62047e-07	---	EPHA10
RNA33673|snoRNA_scaRNA_269_77	A_23_P385199	0.950023	2.56907e-05	---	EPHA10
p36320_v4	A_23_P385199	0.958535	1.23003e-05	---	EPHA10
p33914	A_23_P385199	0.962134	8.59241e-06	---	EPHA10
p28228	A_23_P385199	0.98813	8.56255e-08	---	EPHA10
p18148	A_23_P385199	0.989474	5.30333e-08	---	EPHA10
p38531_v4	A_23_P385199	0.959428	1.12876e-05	---	EPHA10
p28998	A_23_P385199	0.965369	6.0349e-06	---	EPHA10
p39500_v4	A_23_P385199	0.959125	1.16243e-05	---	EPHA10
p28175	A_23_P385199	0.952883	2.03666e-05	---	EPHA10
p2088	A_23_P385199	0.961257	9.40643e-06	---	EPHA10
p19691	A_23_P385199	0.959144	1.16021e-05	---	EPHA10
p15338	A_23_P385199	0.973449	2.10564e-06	---	EPHA10
p30325	A_23_P385199	0.987324	1.11242e-07	---	EPHA10
p27047	A_23_P385199	0.971262	2.88217e-06	---	EPHA10
p36484_v4	A_23_P385199	0.971763	2.68806e-06	---	EPHA10
p25501	A_23_P385199	0.96713	4.90862e-06	---	EPHA10
p901	A_23_P385199	0.976069	1.39422e-06	---	EPHA10
p29417	A_23_P385199	0.973837	1.98636e-06	---	EPHA10
p2950	A_23_P385199	0.972775	2.32595e-06	---	EPHA10
p12414	A_23_P385199	0.953421	1.94651e-05	---	EPHA10
p39511_v4	A_23_P385199	0.951236	2.33202e-05	---	EPHA10
p19300	A_23_P385199	0.957297	1.38155e-05	---	EPHA10
p36625_v4	A_23_P385199	0.956939	1.42786e-05	---	EPHA10
p22741	A_23_P385199	0.951856	2.21736e-05	---	EPHA10
p7989	A_23_P385199	0.974191	1.88169e-06	---	EPHA10
p5498	A_23_P385199	0.962443	8.31841e-06	---	EPHA10
p10259	A_23_P385199	0.971041	2.97115e-06	---	EPHA10
p40668_v4	A_23_P385199	0.956102	1.54063e-05	---	EPHA10
p23311	A_23_P385199	0.963368	7.53696e-06	---	EPHA10
p20271	A_23_P385199	0.966692	5.17274e-06	---	EPHA10
p7560	A_23_P385199	0.958959	1.18113e-05	---	EPHA10
p20172	A_23_P385199	0.951763	2.23422e-05	---	EPHA10
p3999	A_23_P385199	0.958636	1.21825e-05	---	EPHA10
p9979	A_23_P385199	0.968908	3.93798e-06	---	EPHA10
RNA147814|p0918_imsncRNA744	A_23_P385199	0.963431	7.48611e-06	---	EPHA10
p19865	A_23_P385199	0.967314	4.80079e-06	---	EPHA10
p26507	A_23_P385199	0.952266	2.14381e-05	---	EPHA10
p24826	A_23_P385199	0.963307	7.58644e-06	---	EPHA10
p25137	A_23_P385199	0.968787	3.99898e-06	---	EPHA10
p8458	A_23_P385199	0.953848	1.877e-05	---	EPHA10
p7329	A_33_P3246829	0.96441	6.72424e-06	---	IL1RN
p6623	A_33_P3246829	0.967642	4.61281e-06	---	IL1RN
p25293	A_33_P3246829	-0.96407	6.98169e-06	---	IL1RN
p16316	A_33_P3246829	0.960223	1.04386e-05	---	IL1RN
p17268	A_33_P3246829	-0.951588	2.26632e-05	---	IL1RN
p6624	A_33_P3246829	0.954613	1.75731e-05	---	IL1RN
p33678	A_33_P3246829	0.965588	5.88531e-06	---	IL1RN
p17156	A_33_P3246829	0.956167	1.53162e-05	---	IL1RN
p6082	A_33_P3246829	-0.951692	2.24718e-05	---	IL1RN
p37068_v4	A_33_P3246829	0.960286	1.03732e-05	---	IL1RN
p39036_v4	A_33_P3246829	-0.955362	1.64561e-05	---	IL1RN
p2867	A_33_P3246829	0.966404	5.35197e-06	---	IL1RN
p10992	A_33_P3246829	0.954798	1.72923e-05	---	IL1RN
RNA143532|tRNA_449_69	A_33_P3246829	0.963691	7.2775e-06	---	IL1RN
p25513	A_33_P3246829	0.961143	9.51586e-06	---	IL1RN
p25304	A_33_P3246829	0.959901	1.0776e-05	---	IL1RN
p18315	A_33_P3246829	0.964562	6.61106e-06	---	IL1RN
p17587	A_33_P3246829	0.968431	4.18311e-06	---	IL1RN
p38730_v4	A_33_P3246829	0.965947	5.64572e-06	---	IL1RN
p21760	A_33_P3246829	0.958326	1.25472e-05	---	IL1RN
p4692	A_33_P3246829	0.974477	1.80021e-06	---	IL1RN
p8704	A_33_P3246829	0.961814	8.88284e-06	---	IL1RN
p22624	A_33_P3246829	0.971731	2.70046e-06	---	IL1RN
p34338_v4	A_33_P3246829	0.959975	1.06979e-05	---	IL1RN
p20883	A_33_P3246829	-0.951621	2.26026e-05	---	IL1RN
p43009_v4	A_33_P3246829	0.973738	2.01623e-06	---	IL1RN
p21907	A_33_P3246829	-0.958535	1.23009e-05	---	IL1RN
p702	A_33_P3246829	0.951627	2.25928e-05	---	IL1RN
p700	A_33_P3246829	0.953376	1.954e-05	---	IL1RN
p17590	A_33_P3246829	0.950836	2.40837e-05	---	IL1RN
p38737_v4	A_33_P3246829	0.953459	1.94025e-05	---	IL1RN
p39509_v4	A_33_P3246829	0.967203	4.86555e-06	---	IL1RN
p18124	A_33_P3246829	0.966054	5.57616e-06	---	IL1RN
p24815	A_33_P3246829	0.95048	2.4777e-05	---	IL1RN
p34339_v4	A_33_P3246829	0.952312	2.13563e-05	---	IL1RN
p38901_v4	A_33_P3246829	0.953187	1.98534e-05	---	IL1RN
p8846	A_33_P3246829	0.958847	1.19395e-05	---	IL1RN
p8304	A_33_P3246829	0.952128	2.16839e-05	---	IL1RN
p33823	A_33_P3246829	0.973726	2.01986e-06	---	IL1RN
p23119	A_33_P3246829	-0.953933	1.86341e-05	---	IL1RN
p38731_v4	A_33_P3246829	0.955984	1.55707e-05	---	IL1RN
p2166	A_33_P3246829	0.959907	1.07693e-05	---	IL1RN
p25824	A_33_P3246829	-0.985193	2.06584e-07	---	IL1RN
p38733_v4	A_33_P3246829	0.9703	3.28417e-06	---	IL1RN
p37575_v4	A_33_P3246829	-0.958026	1.29078e-05	---	IL1RN
p12155	A_33_P3246829	0.975271	1.58808e-06	---	IL1RN
p17793	A_33_P3246829	0.969752	3.5313e-06	---	IL1RN
p17586	A_33_P3246829	0.954079	1.84033e-05	---	IL1RN
p12349	A_33_P3246829	0.955446	1.6335e-05	---	IL1RN
p17588	A_33_P3246829	0.961329	9.33767e-06	---	IL1RN
p28887	A_33_P3276904	-0.963932	7.08834e-06	---	---
p7329	A_33_P3276904	-0.964514	6.64658e-06	---	---
p6755	A_33_P3276904	-0.962949	7.88342e-06	---	---
p16316	A_33_P3276904	-0.962504	8.26459e-06	---	---
p7797	A_33_P3276904	0.956166	1.53182e-05	---	---
p17268	A_33_P3276904	0.96581	5.73648e-06	---	---
p18311	A_33_P3276904	0.950818	2.41187e-05	---	---
p33678	A_33_P3276904	-0.967394	4.75437e-06	---	---
p7326	A_33_P3276904	-0.957366	1.37283e-05	---	---
p28570	A_33_P3276904	0.9562	1.52702e-05	---	---
p17006	A_33_P3276904	-0.967478	4.70557e-06	---	---
p6082	A_33_P3276904	0.974222	1.87278e-06	---	---
p37659_v4	A_33_P3276904	0.964129	6.9363e-06	---	---
p37067_v4	A_33_P3276904	0.966352	5.38482e-06	---	---
p17587	A_33_P3276904	-0.954237	1.81552e-05	---	---
p8704	A_33_P3276904	-0.967262	4.83098e-06	---	---
p34338_v4	A_33_P3276904	-0.98088	5.71391e-07	---	---
p7332	A_33_P3276904	-0.962727	8.07202e-06	---	---
p22733	A_33_P3276904	-0.988789	6.81806e-08	---	---
p13192	A_33_P3276904	-0.983177	3.43428e-07	---	---
p43354_v4	A_33_P3276904	-0.957983	1.296e-05	---	---
p21907	A_33_P3276904	0.977071	1.17623e-06	---	---
p36872_v4	A_33_P3276904	-0.97184	2.65928e-06	---	---
p9011	A_33_P3276904	0.955635	1.60631e-05	---	---
p23644	A_33_P3276904	0.994375	4.34999e-09	---	---
RNA146914|p0018_imsncRNA51	A_33_P3276904	0.970316	3.27741e-06	---	---
p38737_v4	A_33_P3276904	-0.965689	5.81717e-06	---	---
p106	A_33_P3276904	0.978332	9.39528e-07	---	---
p15859	A_33_P3276904	0.975658	1.49155e-06	---	---
p942	A_33_P3276904	-0.971599	2.75052e-06	---	---
p9169	A_33_P3276904	0.981925	4.56939e-07	---	---
p34339_v4	A_33_P3276904	-0.979315	7.81254e-07	---	---
p29376	A_33_P3276904	-0.974788	1.71478e-06	---	---
p39877_v4	A_33_P3276904	0.97076	3.08709e-06	---	---
p25234	A_33_P3276904	0.964586	6.59357e-06	---	---
p39777_v4	A_33_P3276904	0.952267	2.14366e-05	---	---
p23119	A_33_P3276904	0.964273	6.82682e-06	---	---
p2166	A_33_P3276904	-0.952366	2.12623e-05	---	---
p3900	A_33_P3276904	0.958093	1.28271e-05	---	---
p21680	A_33_P3276904	0.953465	1.93933e-05	---	---
p24670	A_33_P3276904	-0.955424	1.63668e-05	---	---
p29114	A_33_P3276904	0.951568	2.27015e-05	---	---
p20421	A_33_P3276904	0.959615	1.10833e-05	---	---
p42107_v4	A_33_P3276904	0.964394	6.73569e-06	---	---
p18433	A_33_P3276904	0.958858	1.19262e-05	---	---
p6622	A_33_P3276904	-0.97253	2.41019e-06	---	---
p17367	A_33_P3276904	0.965702	5.80835e-06	---	---
p7050	A_33_P3276904	-0.978672	8.82382e-07	---	---
p7331	A_33_P3276904	-0.960208	1.0454e-05	---	---
p17156	A_23_P54770	0.965677	5.82543e-06	---	APOBR
p12786	A_23_P54770	0.96458	6.59751e-06	---	APOBR
p23599	A_23_P54770	0.957043	1.41428e-05	---	APOBR
p25457	A_23_P54770	0.952107	2.17221e-05	---	APOBR
p39527_v4	A_23_P54770	0.955661	1.60256e-05	---	APOBR
p6834	A_23_P201747	0.967344	4.78329e-06	---	PADI2
p10754	A_23_P55256	0.956706	1.45864e-05	---	ZNF652
p8605	A_23_P55256	0.955634	1.60643e-05	---	ZNF652
p28730	A_23_P55256	0.954184	1.82374e-05	---	ZNF652
p23599	A_23_P55649	0.986754	1.3255e-07	---	FPR2
p4880	A_23_P55649	0.964677	6.52651e-06	---	FPR2
p33415	A_23_P63390	0.954876	1.71752e-05	---	FCGR1B
RNA147041|p0145_imsncRNA232	A_23_P63390	-0.955221	1.6663e-05	---	FCGR1B
p10042	A_23_P63390	0.950126	2.54833e-05	---	FCGR1B
p42969_v4	A_33_P3409259	-0.984376	2.55842e-07	---	---
p39270_v4	A_33_P3409259	-0.975681	1.48604e-06	---	---
p24930	A_33_P3409259	0.961736	8.95486e-06	---	---
p25078	A_33_P3409259	0.956113	1.53902e-05	---	---
RNA95145|RNS_227_188	A_33_P3409259	0.961144	9.51479e-06	---	---
p25928	A_33_P3409259	-0.955393	1.64123e-05	---	---
p9973	A_33_P3409259	-0.954673	1.74825e-05	---	---
p16430	A_33_P3409259	-0.95995	1.07242e-05	---	---
RNA95761|RNS_843_115	A_33_P3409259	0.952369	2.12569e-05	---	---
p30193	A_33_P3409259	-0.95909	1.16627e-05	---	---
RNA144170|snRNA_123_199	A_33_P3409259	0.952031	2.18567e-05	---	---
p3361	A_33_P3409259	0.950439	2.48575e-05	---	---
p5809	A_33_P3409259	0.95509	1.68551e-05	---	---
p3231	A_33_P3409259	0.969578	3.61227e-06	---	---
p16297	A_33_P3409259	0.957342	1.37586e-05	---	---
p7329	A_33_P3365701	0.953293	1.96762e-05	---	lnc-HERC1-1
p6755	A_33_P3365701	0.971965	2.61264e-06	---	lnc-HERC1-1
p16316	A_33_P3365701	0.971924	2.62785e-06	---	lnc-HERC1-1
p36675_v4	A_33_P3365701	-0.958807	1.19845e-05	---	lnc-HERC1-1
p18180	A_33_P3365701	-0.97867	8.82625e-07	---	lnc-HERC1-1
p6624	A_33_P3365701	0.9781	9.80228e-07	---	lnc-HERC1-1
p4567	A_33_P3365701	-0.959569	1.11327e-05	---	lnc-HERC1-1
p6626	A_33_P3365701	0.959142	1.16048e-05	---	lnc-HERC1-1
p25513	A_33_P3365701	0.961785	8.90943e-06	---	lnc-HERC1-1
p7332	A_33_P3365701	0.951627	2.25919e-05	---	lnc-HERC1-1
RNA95761|RNS_843_115	A_33_P3365701	0.958633	1.21864e-05	---	lnc-HERC1-1
p24592	A_33_P3365701	-0.950262	2.52097e-05	---	lnc-HERC1-1
p25964	A_33_P3365701	-0.966381	5.36665e-06	---	lnc-HERC1-1
p24670	A_33_P3365701	0.957564	1.34782e-05	---	lnc-HERC1-1
p16252	A_33_P3365701	0.97658	1.27953e-06	---	lnc-HERC1-1
p12307	A_33_P3365701	-0.959721	1.09681e-05	---	lnc-HERC1-1
p26213	A_33_P3365701	-0.953393	1.95115e-05	---	lnc-HERC1-1
p19381	A_33_P3365701	-0.953557	1.92419e-05	---	lnc-HERC1-1
p3231	A_33_P3365701	0.979481	7.56634e-07	---	lnc-HERC1-1
p12349	A_33_P3365701	0.970068	3.38694e-06	---	lnc-HERC1-1
p4690	A_32_P174025	0.980874	5.72084e-07	---	SELV
RNA147413|p0517_imsncRNA101	A_32_P174025	0.960857	9.79616e-06	---	SELV
p3352	A_32_P174025	0.975577	1.51152e-06	---	SELV
p33831	A_32_P174025	0.959234	1.15022e-05	---	SELV
RNA147638|p0742_imsncRNA520	A_32_P174025	0.975055	1.64383e-06	---	SELV
p5914	A_32_P174025	0.955098	1.68447e-05	---	SELV
p3756	A_32_P174025	0.976897	1.21223e-06	---	SELV
p1471	A_32_P174025	0.967201	4.86636e-06	---	SELV
p27916	A_32_P174025	0.95218	2.15906e-05	---	SELV
p27854	A_32_P174025	0.962997	7.84359e-06	---	SELV
p28088	A_32_P174025	0.973716	2.0228e-06	---	SELV
p12021	A_32_P174025	0.985225	2.0479e-07	---	SELV
p6920	A_32_P174025	0.953813	1.88263e-05	---	SELV
p35727_v4	A_32_P174025	0.974359	1.83342e-06	---	SELV
p38483_v4	A_32_P174025	0.965331	6.06144e-06	---	SELV
p41254_v4	A_32_P174025	0.957445	1.36273e-05	---	SELV
p23057	A_32_P174025	0.953917	1.86605e-05	---	SELV
p19440	A_32_P174025	0.953144	1.99257e-05	---	SELV
p15099	A_32_P174025	0.971417	2.82107e-06	---	SELV
p23258	A_32_P174025	0.953363	1.95614e-05	---	SELV
p37646_v4	A_32_P174025	0.962167	8.56254e-06	---	SELV
p27929	A_32_P174025	0.966967	5.00536e-06	---	SELV
p24559	A_32_P174025	0.970175	3.3396e-06	---	SELV
p21649	A_32_P174025	0.967558	4.66038e-06	---	SELV
p34373_v4	A_32_P174025	0.959755	1.09318e-05	---	SELV
p10490	A_32_P174025	0.979302	7.83129e-07	---	SELV
p27169	A_32_P174025	0.952879	2.03742e-05	---	SELV
p39892_v4	A_32_P174025	0.967451	4.72121e-06	---	SELV
p4446	A_32_P174025	0.954013	1.8508e-05	---	SELV
p10676	A_32_P174025	0.953493	1.93474e-05	---	SELV
p34450_v4	A_32_P174025	0.962941	7.89074e-06	---	SELV
p17811	A_32_P174025	0.969824	3.49814e-06	---	SELV
p28228	A_32_P174025	0.984497	2.4803e-07	---	SELV
p20440	A_32_P174025	0.959107	1.16435e-05	---	SELV
p18148	A_32_P174025	0.956473	1.48986e-05	---	SELV
p38531_v4	A_32_P174025	0.954085	1.83943e-05	---	SELV
p20972	A_32_P174025	0.959249	1.14851e-05	---	SELV
p19584	A_32_P174025	0.964252	6.84244e-06	---	SELV
p4440	A_32_P174025	0.963443	7.47579e-06	---	SELV
p4434	A_32_P174025	0.966611	5.22254e-06	---	SELV
p28998	A_32_P174025	0.957763	1.323e-05	---	SELV
p24429	A_32_P174025	0.977446	1.1018e-06	---	SELV
p2088	A_32_P174025	0.963619	7.33521e-06	---	SELV
p19691	A_32_P174025	0.967542	4.66949e-06	---	SELV
p15338	A_32_P174025	0.982832	3.7232e-07	---	SELV
p30325	A_32_P174025	0.964347	6.77093e-06	---	SELV
p27047	A_32_P174025	0.980181	6.59087e-07	---	SELV
p17612	A_32_P174025	0.958021	1.29141e-05	---	SELV
p36484_v4	A_32_P174025	0.988288	8.11789e-08	---	SELV
p25501	A_32_P174025	0.9623	8.44416e-06	---	SELV
p901	A_32_P174025	0.973761	2.00907e-06	---	SELV
RNA147491|p0595_imsncRNA303	A_32_P174025	0.9605	1.01537e-05	---	SELV
p29634	A_32_P174025	0.958074	1.28496e-05	---	SELV
p12414	A_32_P174025	0.967197	4.86922e-06	---	SELV
p39511_v4	A_32_P174025	0.959905	1.07714e-05	---	SELV
p19300	A_32_P174025	0.960309	1.03494e-05	---	SELV
p36625_v4	A_32_P174025	0.965798	5.74432e-06	---	SELV
p11825	A_32_P174025	0.965202	6.15081e-06	---	SELV
p5901	A_32_P174025	0.956886	1.43479e-05	---	SELV
p113	A_32_P174025	0.950019	2.56979e-05	---	SELV
p12920	A_32_P174025	0.95911	1.16407e-05	---	SELV
p7989	A_32_P174025	0.975075	1.6386e-06	---	SELV
p24882	A_32_P174025	0.962411	8.34654e-06	---	SELV
p5498	A_32_P174025	0.973964	1.94811e-06	---	SELV
p5759	A_32_P174025	0.958951	1.1821e-05	---	SELV
p12916	A_32_P174025	0.96379	7.19906e-06	---	SELV
p40668_v4	A_32_P174025	0.959747	1.09406e-05	---	SELV
p24183	A_32_P174025	0.983528	3.15778e-07	---	SELV
p7560	A_32_P174025	0.964791	6.44374e-06	---	SELV
p27199	A_32_P174025	0.972069	2.5746e-06	---	SELV
p18093	A_32_P174025	0.978999	8.29784e-07	---	SELV
p20172	A_32_P174025	0.972905	2.28228e-06	---	SELV
p3999	A_32_P174025	0.958977	1.17912e-05	---	SELV
p9979	A_32_P174025	0.9785	9.1092e-07	---	SELV
RNA147814|p0918_imsncRNA744	A_32_P174025	0.969677	3.56598e-06	---	SELV
p18382	A_32_P174025	0.988073	8.72766e-08	---	SELV
p19865	A_32_P174025	0.977592	1.07369e-06	---	SELV
p26507	A_32_P174025	0.953482	1.93639e-05	---	SELV
p24826	A_32_P174025	0.972693	2.3539e-06	---	SELV
p25137	A_32_P174025	0.978096	9.80793e-07	---	SELV
p8458	A_32_P174025	0.967191	4.87246e-06	---	SELV
p42929_v4	A_24_P204727	0.950209	2.53165e-05	---	---
p42930_v4	A_24_P204727	0.97909	8.15575e-07	---	---
p26113	A_24_P204727	0.976897	1.21222e-06	---	---
p41782_v4	A_19_P00318593	0.95076	2.42296e-05	---	LOC101928858
p24728	A_19_P00318593	0.969648	3.57961e-06	---	LOC101928858
p22066	A_19_P00318593	0.970681	3.12057e-06	---	LOC101928858
p36824_v4	A_19_P00318593	0.954394	1.79101e-05	---	LOC101928858
p27619	A_19_P00318593	0.97376	2.00963e-06	---	LOC101928858
p19454	A_19_P00318593	0.953176	1.98714e-05	---	LOC101928858
p21464	A_19_P00318593	0.95173	2.24031e-05	---	LOC101928858
p35727_v4	A_19_P00318593	0.950739	2.42709e-05	---	LOC101928858
p25374	A_19_P00318593	0.955132	1.67943e-05	---	LOC101928858
p41254_v4	A_19_P00318593	0.956641	1.46733e-05	---	LOC101928858
p19440	A_19_P00318593	0.976058	1.39673e-06	---	LOC101928858
p36343_v4	A_19_P00318593	0.969537	3.63152e-06	---	LOC101928858
p27929	A_19_P00318593	0.963296	7.59543e-06	---	LOC101928858
p42211_v4	A_19_P00318593	0.952297	2.13831e-05	---	LOC101928858
p24559	A_19_P00318593	0.954855	1.72069e-05	---	LOC101928858
p21649	A_19_P00318593	0.950321	2.50917e-05	---	LOC101928858
p25954	A_19_P00318593	0.966367	5.375e-06	---	LOC101928858
p11836	A_19_P00318593	0.953116	1.9972e-05	---	LOC101928858
p12244	A_19_P00318593	0.965271	6.10291e-06	---	LOC101928858
p41743_v4	A_19_P00318593	0.960717	9.93552e-06	---	LOC101928858
p8650	A_19_P00318593	0.959049	1.17098e-05	---	LOC101928858
p14648	A_19_P00318593	0.972003	2.59853e-06	---	LOC101928858
RNA33673|snoRNA_scaRNA_269_77	A_19_P00318593	0.955816	1.58055e-05	---	LOC101928858
p36320_v4	A_19_P00318593	0.963285	7.60485e-06	---	LOC101928858
p33914	A_19_P00318593	0.968481	4.15642e-06	---	LOC101928858
p18148	A_19_P00318593	0.972228	2.517e-06	---	LOC101928858
p39500_v4	A_19_P00318593	0.963638	7.32003e-06	---	LOC101928858
p34236_v4	A_19_P00318593	0.954496	1.77528e-05	---	LOC101928858
p25501	A_19_P00318593	0.960036	1.06331e-05	---	LOC101928858
p29417	A_19_P00318593	0.98525	2.03458e-07	---	LOC101928858
p2950	A_19_P00318593	0.966268	5.43807e-06	---	LOC101928858
p23311	A_19_P00318593	0.95179	2.22928e-05	---	LOC101928858
p26098	A_33_P3270776	-0.975665	1.49002e-06	---	HTRA3
p14481	A_23_P92107	-0.978651	8.85766e-07	---	SLC15A2
p7326	A_23_P92107	-0.953101	1.99981e-05	---	SLC15A2
p1998	A_23_P92107	0.952365	2.12641e-05	---	SLC15A2
p37036_v4	A_23_P92107	-0.953229	1.97829e-05	---	SLC15A2
p34023_v4	A_23_P92107	-0.963884	7.12551e-06	---	SLC15A2
p37659_v4	A_23_P92107	0.973101	2.21733e-06	---	SLC15A2
RNA144150|snRNA_103_301	A_23_P92107	0.962483	8.28353e-06	---	SLC15A2
p43472_v4	A_23_P92107	-0.965154	6.18439e-06	---	SLC15A2
p20609	A_23_P92107	0.966017	5.6005e-06	---	SLC15A2
p23381	A_23_P92107	-0.968476	4.1592e-06	---	SLC15A2
p195	A_23_P92107	0.963256	7.62877e-06	---	SLC15A2
p5542	A_23_P92107	-0.966736	5.14564e-06	---	SLC15A2
p37459_v4	A_23_P92107	-0.973585	2.06311e-06	---	SLC15A2
p34338_v4	A_23_P92107	-0.959412	1.13042e-05	---	SLC15A2
p22733	A_23_P92107	-0.950604	2.4533e-05	---	SLC15A2
p994	A_23_P92107	0.97458	1.77168e-06	---	SLC15A2
p13403	A_23_P92107	-0.955252	1.66174e-05	---	SLC15A2
p5482	A_23_P92107	0.955644	1.60497e-05	---	SLC15A2
p36872_v4	A_23_P92107	-0.950914	2.39336e-05	---	SLC15A2
p35813_v4	A_23_P92107	-0.975749	1.46951e-06	---	SLC15A2
p9011	A_23_P92107	0.969702	3.55448e-06	---	SLC15A2
RNA147043|p0147_imsncRNA235	A_23_P92107	0.950733	2.42817e-05	---	SLC15A2
p20038	A_23_P92107	-0.954458	1.78111e-05	---	SLC15A2
p25788	A_23_P92107	0.950871	2.40159e-05	---	SLC15A2
p15859	A_23_P92107	0.956417	1.49741e-05	---	SLC15A2
p942	A_23_P92107	-0.960293	1.03662e-05	---	SLC15A2
p25964	A_23_P92107	0.960215	1.04464e-05	---	SLC15A2
p25125	A_23_P92107	0.952189	2.15748e-05	---	SLC15A2
p34339_v4	A_23_P92107	-0.964338	6.77763e-06	---	SLC15A2
p29376	A_23_P92107	-0.961545	9.13258e-06	---	SLC15A2
p1439	A_23_P92107	-0.950557	2.46253e-05	---	SLC15A2
p25197	A_23_P92107	0.964437	6.70389e-06	---	SLC15A2
p39877_v4	A_23_P92107	0.953324	1.96258e-05	---	SLC15A2
p20911	A_23_P92107	0.977684	1.0563e-06	---	SLC15A2
p6996	A_23_P92107	-0.959453	1.12594e-05	---	SLC15A2
p16480	A_23_P92107	-0.967323	4.79526e-06	---	SLC15A2
p25234	A_23_P92107	0.962509	8.2605e-06	---	SLC15A2
RNA95005|RNS_87_196	A_23_P92107	0.95811	1.28063e-05	---	SLC15A2
p3891	A_23_P92107	0.959513	1.11944e-05	---	SLC15A2
p14923	A_23_P92107	0.957963	1.29849e-05	---	SLC15A2
p23380	A_23_P92107	-0.978155	9.70376e-07	---	SLC15A2
p12000	A_23_P92107	0.954393	1.79114e-05	---	SLC15A2
RNA95440|RNS_522_158	A_23_P92107	-0.963606	7.34489e-06	---	SLC15A2
p12431	A_23_P92107	0.973595	2.05999e-06	---	SLC15A2
p12307	A_23_P92107	0.953414	1.94758e-05	---	SLC15A2
p25493	A_23_P92107	0.971775	2.68361e-06	---	SLC15A2
p20421	A_23_P92107	0.96691	5.04007e-06	---	SLC15A2
p28497	A_23_P92107	0.965842	5.71554e-06	---	SLC15A2
p20608	A_23_P92107	0.954273	1.80978e-05	---	SLC15A2
p17588	A_23_P92107	-0.95619	1.52847e-05	---	SLC15A2
p8923	A_24_P6030	0.952867	2.03938e-05	---	---
p21610	A_24_P6030	0.964482	6.66992e-06	---	---
p7797	A_24_P6030	0.957378	1.37128e-05	---	---
p9537	A_24_P6030	0.9521	2.17338e-05	---	---
p1998	A_24_P6030	0.964557	6.61493e-06	---	---
p30176	A_24_P6030	-0.955513	1.62388e-05	---	---
p37659_v4	A_24_P6030	0.955358	1.64628e-05	---	---
p195	A_24_P6030	0.96338	7.5275e-06	---	---
RNA147043|p0147_imsncRNA235	A_24_P6030	0.962499	8.26946e-06	---	---
p20038	A_24_P6030	-0.950045	2.56468e-05	---	---
p36362_v4	A_24_P6030	0.958955	1.18154e-05	---	---
p25125	A_24_P6030	0.963382	7.5255e-06	---	---
p20911	A_24_P6030	0.950563	2.46138e-05	---	---
p40172_v4	A_24_P6030	0.953641	1.91052e-05	---	---
p12000	A_24_P6030	0.958247	1.26414e-05	---	---
p20421	A_24_P6030	0.96155	9.12821e-06	---	---
p17367	A_24_P6030	0.950475	2.47869e-05	---	---
p20608	A_24_P6030	0.955096	1.68469e-05	---	---
p12174	A_24_P6030	0.979586	7.41336e-07	---	---
p11160	A_19_P00322599	-0.959866	1.08134e-05	---	KIAA1671
p17907	A_19_P00322599	-0.972117	2.55687e-06	---	KIAA1671
p26073	A_19_P00322599	0.976175	1.36964e-06	---	KIAA1671
p30176	A_19_P00322599	-0.952301	2.13763e-05	---	KIAA1671
p27134	A_19_P00322599	0.961897	8.80642e-06	---	KIAA1671
RNA144150|snRNA_103_301	A_19_P00322599	0.951403	2.30077e-05	---	KIAA1671
RNA95783|RNS_865_113	A_19_P00322599	0.974215	1.87488e-06	---	KIAA1671
p37068_v4	A_19_P00322599	-0.951349	2.31077e-05	---	KIAA1671
p20609	A_19_P00322599	0.970236	3.31238e-06	---	KIAA1671
p24465	A_19_P00322599	0.97107	2.95967e-06	---	KIAA1671
p3872	A_19_P00322599	-0.976691	1.25569e-06	---	KIAA1671
p37459_v4	A_19_P00322599	-0.962167	8.56278e-06	---	KIAA1671
p20883	A_19_P00322599	0.951862	2.21619e-05	---	KIAA1671
p25709	A_19_P00322599	-0.955878	1.57192e-05	---	KIAA1671
p13403	A_19_P00322599	-0.953326	1.96226e-05	---	KIAA1671
p10883	A_19_P00322599	0.976561	1.28364e-06	---	KIAA1671
p24815	A_19_P00322599	-0.951085	2.36059e-05	---	KIAA1671
p2245	A_19_P00322599	-0.965449	5.97972e-06	---	KIAA1671
p6996	A_19_P00322599	-0.961453	9.2198e-06	---	KIAA1671
RNA95005|RNS_87_196	A_19_P00322599	0.956968	1.42413e-05	---	KIAA1671
p33351	A_19_P00322599	-0.952857	2.04113e-05	---	KIAA1671
p10042	A_19_P00322599	-0.960705	9.94694e-06	---	KIAA1671
p8336	A_19_P00322599	0.956989	1.42134e-05	---	KIAA1671
p21680	A_19_P00322599	0.950249	2.52365e-05	---	KIAA1671
p29648	A_19_P00322599	-0.983975	2.82992e-07	---	KIAA1671
p9093	A_19_P00322599	0.960493	1.01614e-05	---	KIAA1671
p28567	A_19_P00322599	0.976353	1.32958e-06	---	KIAA1671
p14934	A_19_P00322599	-0.950471	2.47949e-05	---	KIAA1671
p20202	A_19_P00322599	0.962897	7.9275e-06	---	KIAA1671
p10039	A_19_P00322599	-0.955015	1.69676e-05	---	KIAA1671
p33358	A_19_P00322599	-0.959602	1.10969e-05	---	KIAA1671
p37575_v4	A_19_P00322599	0.96082	9.83268e-06	---	KIAA1671
p12155	A_19_P00322599	-0.963301	7.59151e-06	---	KIAA1671
p14932	A_19_P00322599	-0.962474	8.29117e-06	---	KIAA1671
p34819_v4	A_19_P00322599	-0.976231	1.35708e-06	---	KIAA1671
p2252	A_19_P00322599	0.951498	2.28304e-05	---	KIAA1671
p2424	A_24_P419028	0.98422	2.66192e-07	---	MOP-1
p8642	A_24_P419028	-0.981598	4.90746e-07	---	MOP-1
p27134	A_24_P419028	-0.965928	5.65831e-06	---	MOP-1
p3872	A_24_P419028	0.951911	2.20744e-05	---	MOP-1
p10883	A_24_P419028	-0.966297	5.41978e-06	---	MOP-1
p6996	A_24_P419028	0.960821	9.83156e-06	---	MOP-1
p29648	A_24_P419028	0.956555	1.47887e-05	---	MOP-1
p10039	A_24_P419028	0.962913	7.9145e-06	---	MOP-1
p33358	A_24_P419028	0.95101	2.37488e-05	---	MOP-1
p13713	A_24_P272290	0.97497	1.6661e-06	---	PXDC1
p10259	A_24_P272290	0.964213	6.87264e-06	---	PXDC1
p778	A_24_P272290	0.968982	3.90091e-06	---	PXDC1
p18679	A_23_P132388	0.95928	1.14509e-05	---	SCO2
RNA95878|RNS_960_102	A_23_P132388	0.955696	1.59757e-05	---	SCO2
p24627	A_23_P132388	-0.954154	1.82843e-05	---	SCO2
p7054	A_21_P0001894	-0.954414	1.7879e-05	---	---
p40224_v4	A_21_P0001894	0.955101	1.6839e-05	---	---
p22671	A_21_P0001894	0.968986	3.89903e-06	---	---
p28105	A_21_P0001894	0.958473	1.23731e-05	---	---
p1333	A_21_P0001894	0.972373	2.46511e-06	---	---
p36339_v4	A_21_P0001894	0.986724	1.33758e-07	---	---
p12657	A_21_P0001894	0.963404	7.50745e-06	---	---
p20703	A_21_P0001894	0.971864	2.65022e-06	---	---
p4010	A_21_P0001894	0.973218	2.17943e-06	---	---
p27874	A_21_P0001894	0.97661	1.273e-06	---	---
p29975	A_21_P0001894	0.981456	5.05976e-07	---	---
p22388	A_21_P0001894	0.967895	4.47116e-06	---	---
p15276	A_21_P0001894	0.984204	2.67244e-07	---	---
p17349	A_21_P0001894	0.967763	4.5444e-06	---	---
p9025	A_21_P0001894	0.9883	8.08405e-08	---	---
p21345	A_21_P0001894	0.968574	4.1085e-06	---	---
p38132_v4	A_21_P0001894	0.973652	2.04252e-06	---	---
p35653_v4	A_21_P0001894	0.95309	2.00157e-05	---	---
p19550	A_21_P0001894	0.968003	4.41222e-06	---	---
p22344	A_21_P0001894	0.97039	3.24517e-06	---	---
RNA95344|RNS_426_168	A_21_P0001894	0.951377	2.30565e-05	---	---
p17851	A_21_P0001894	0.965282	6.09538e-06	---	---
p28076	A_21_P0001894	0.951142	2.34984e-05	---	---
p38202_v4	A_21_P0001894	0.965564	5.90172e-06	---	---
p22961	A_21_P0001894	0.960733	9.91967e-06	---	---
p28526	A_21_P0001894	0.980071	6.7372e-07	---	---
p3963	A_21_P0001894	0.951956	2.19929e-05	---	---
p17625	A_21_P0001894	0.952007	2.19006e-05	---	---
p3791	A_21_P0001894	0.97074	3.09577e-06	---	---
p10809	A_21_P0001894	0.962878	7.94385e-06	---	---
p29714	A_21_P0001894	0.962731	8.06888e-06	---	---
p7888	A_21_P0001894	0.985476	1.91301e-07	---	---
p19016	A_21_P0001894	0.952698	2.06835e-05	---	---
p17612	A_21_P0001894	0.95184	2.22031e-05	---	---
p22866	A_21_P0001894	0.980622	6.02709e-07	---	---
p44363_v4	A_21_P0001894	0.956898	1.43326e-05	---	---
p26484	A_21_P0001894	0.957108	1.40587e-05	---	---
p35548_v4	A_21_P0001894	0.973698	2.02844e-06	---	---
p4787	A_21_P0001894	0.950942	2.38793e-05	---	---
p39655_v4	A_21_P0001894	0.977427	1.10548e-06	---	---
p27219	A_21_P0001894	0.964737	6.48263e-06	---	---
p42653_v4	A_21_P0001894	0.966606	5.22587e-06	---	---
p13058	A_21_P0001894	0.980263	6.48315e-07	---	---
p24214	A_21_P0001894	0.954323	1.80208e-05	---	---
p40282_v4	A_21_P0001894	0.974499	1.79402e-06	---	---
p23241	A_21_P0001894	0.961014	9.64157e-06	---	---
p19507	A_21_P0001894	0.961785	8.90952e-06	---	---
RNA143285|tRNA_202_73	A_21_P0001894	0.952378	2.12402e-05	---	---
p22033	A_21_P0001894	0.953773	1.88918e-05	---	---
p19765	A_21_P0001894	0.954565	1.76464e-05	---	---
p16483	A_21_P0001894	0.958193	1.27067e-05	---	---
p18847	A_21_P0001894	0.962425	8.33448e-06	---	---
p42718_v4	A_21_P0001894	0.950642	2.44597e-05	---	---
p2167	A_21_P0001894	0.950717	2.43127e-05	---	---
p3999	A_21_P0001894	0.9544	1.7901e-05	---	---
p18937	A_21_P0001894	0.982489	4.02808e-07	---	---
p354	A_21_P0001894	0.973298	2.1535e-06	---	---
p9588	A_21_P0001894	0.97792	1.01255e-06	---	---
p41196_v4	A_21_P0001894	0.963478	7.4482e-06	---	---
p24031	A_21_P0001894	0.971896	2.63834e-06	---	---
p214	A_21_P0001894	0.964222	6.86516e-06	---	---
p38296_v4	A_21_P0001894	-0.95679	1.44746e-05	---	---
p18922	A_21_P0001894	0.980306	6.42738e-07	---	---
p24293	A_21_P0001894	0.951969	2.19695e-05	---	---
p22180	A_21_P0001894	0.955127	1.68007e-05	---	---
p14492	A_21_P0001894	0.970038	3.4007e-06	---	---
p11225	A_21_P0001894	0.962518	8.25249e-06	---	---
p25948	A_21_P0001894	0.950272	2.51891e-05	---	---
p13886	A_21_P0001894	0.965887	5.68581e-06	---	---
p705	A_21_P0001894	0.955159	1.67544e-05	---	---
p28440	A_21_P0001894	0.96319	7.68325e-06	---	---
p38988_v4	A_21_P0001894	0.966264	5.44077e-06	---	---
p38901_v4	A_32_P9543	0.952683	2.07092e-05	---	APOBEC3A
p38894_v4	A_32_P9543	0.963891	7.12051e-06	---	APOBEC3A
p23555	A_32_P9543	-0.959968	1.0705e-05	---	APOBEC3A
p26545	A_33_P3374388	0.958497	1.23456e-05	---	---
p26176	A_33_P3374388	0.990953	2.89872e-08	---	---
p39139_v4	A_33_P3413612	-0.958171	1.27324e-05	---	---
p6623	A_33_P3413612	-0.965265	6.10695e-06	---	---
p25293	A_33_P3413612	0.984449	2.51113e-07	---	---
p21610	A_33_P3413612	0.957602	1.34299e-05	---	---
p9769	A_33_P3413612	-0.953349	1.95846e-05	---	---
p12357	A_33_P3413612	-0.961015	9.64081e-06	---	---
p17268	A_33_P3413612	0.96329	7.60109e-06	---	---
p26073	A_33_P3413612	0.963345	7.5554e-06	---	---
p445	A_33_P3413612	-0.959536	1.11688e-05	---	---
p41276_v4	A_33_P3413612	-0.955703	1.59666e-05	---	---
p9537	A_33_P3413612	0.950535	2.46698e-05	---	---
p28570	A_33_P3413612	0.965169	6.17443e-06	---	---
p1998	A_33_P3413612	0.976167	1.37161e-06	---	---
p37877_v4	A_33_P3413612	-0.965535	5.92116e-06	---	---
p22845	A_33_P3413612	-0.952742	2.06087e-05	---	---
p1380	A_33_P3413612	-0.951436	2.29463e-05	---	---
RNA144150|snRNA_103_301	A_33_P3413612	0.967658	4.60337e-06	---	---
p2867	A_33_P3413612	-0.953367	1.95548e-05	---	---
p37942_v4	A_33_P3413612	-0.968046	4.38878e-06	---	---
p37120_v4	A_33_P3413612	-0.974987	1.66174e-06	---	---
p25704	A_33_P3413612	0.954749	1.73662e-05	---	---
p5542	A_33_P3413612	-0.95918	1.1562e-05	---	---
p37459_v4	A_33_P3413612	-0.954866	1.71906e-05	---	---
p38730_v4	A_33_P3413612	-0.956358	1.50548e-05	---	---
p21760	A_33_P3413612	-0.962088	8.63355e-06	---	---
p26459	A_33_P3413612	0.955295	1.65547e-05	---	---
p22624	A_33_P3413612	-0.950317	2.51006e-05	---	---
p24815	A_33_P3413612	-0.986032	1.63744e-07	---	---
p25125	A_33_P3413612	0.950656	2.44317e-05	---	---
p16480	A_33_P3413612	-0.954021	1.84945e-05	---	---
p39569_v4	A_33_P3413612	0.965996	5.61361e-06	---	---
p33351	A_33_P3413612	-0.950492	2.47534e-05	---	---
p21265	A_33_P3413612	0.964906	6.36037e-06	---	---
p3891	A_33_P3413612	0.972607	2.38346e-06	---	---
p10042	A_33_P3413612	-0.978524	9.06841e-07	---	---
p8336	A_33_P3413612	0.950012	2.57123e-05	---	---
p2166	A_33_P3413612	-0.977926	1.01152e-06	---	---
p9770	A_33_P3413612	-0.953429	1.94521e-05	---	---
p40941_v4	A_33_P3413612	-0.954073	1.84125e-05	---	---
p28567	A_33_P3413612	0.972007	2.59722e-06	---	---
p10039	A_33_P3413612	-0.967795	4.52649e-06	---	---
p6622	A_33_P3413612	-0.951319	2.31637e-05	---	---
p4781	A_33_P3413612	-0.951688	2.24803e-05	---	---
p10294	A_33_P3413612	0.992441	1.41508e-08	---	---
p38614_v4	A_33_P3413612	0.952932	2.02837e-05	---	---
p34819_v4	A_33_P3413612	-0.970075	3.38393e-06	---	---
p28887	A_33_P3316273	0.955733	1.59232e-05	---	CCL3
p37102_v4	A_33_P3316273	0.959519	1.11874e-05	---	CCL3
p7329	A_33_P3316273	0.985827	1.73529e-07	---	CCL3
p6755	A_33_P3316273	0.971169	2.91946e-06	---	CCL3
p18180	A_33_P3316273	-0.958205	1.26913e-05	---	CCL3
p7328	A_33_P3316273	0.990013	4.29966e-08	---	CCL3
p14481	A_33_P3316273	0.973059	2.2311e-06	---	CCL3
p33678	A_33_P3316273	0.950147	2.54412e-05	---	CCL3
p7326	A_33_P3316273	0.990708	3.22521e-08	---	CCL3
p34023_v4	A_33_P3316273	0.968322	4.24039e-06	---	CCL3
RNA143532|tRNA_449_69	A_33_P3316273	0.986122	1.59601e-07	---	CCL3
p23381	A_33_P3316273	0.958488	1.23555e-05	---	CCL3
p17587	A_33_P3316273	0.956382	1.50223e-05	---	CCL3
p34338_v4	A_33_P3316273	0.971833	2.66203e-06	---	CCL3
p7332	A_33_P3316273	0.996907	3.98741e-10	---	CCL3
p22733	A_33_P3316273	0.965764	5.76736e-06	---	CCL3
p43354_v4	A_33_P3316273	0.993248	9.01892e-09	---	CCL3
p36872_v4	A_33_P3316273	0.964726	6.49051e-06	---	CCL3
p9011	A_33_P3316273	-0.970397	3.24196e-06	---	CCL3
p700	A_33_P3316273	0.953065	2.00576e-05	---	CCL3
p38904_v4	A_33_P3316273	0.962799	8.01102e-06	---	CCL3
p23644	A_33_P3316273	-0.955602	1.61105e-05	---	CCL3
RNA146914|p0018_imsncRNA51	A_33_P3316273	-0.95025	2.52341e-05	---	CCL3
p942	A_33_P3316273	0.955463	1.63105e-05	---	CCL3
p9169	A_33_P3316273	-0.950684	2.43773e-05	---	CCL3
p34339_v4	A_33_P3316273	0.976548	1.28657e-06	---	CCL3
p38901_v4	A_33_P3316273	0.965612	5.86897e-06	---	CCL3
p1439	A_33_P3316273	0.959446	1.1267e-05	---	CCL3
p33866	A_33_P3316273	-0.964724	6.49216e-06	---	CCL3
p38899_v4	A_33_P3316273	0.967928	4.45295e-06	---	CCL3
p24255	A_33_P3316273	0.97194	2.62188e-06	---	CCL3
p14923	A_33_P3316273	-0.960147	1.05172e-05	---	CCL3
p24670	A_33_P3316273	0.958795	1.1999e-05	---	CCL3
p38894_v4	A_33_P3316273	0.958575	1.22535e-05	---	CCL3
p20627	A_33_P3316273	0.981096	5.46113e-07	---	CCL3
p37575_v4	A_33_P3316273	-0.978238	9.55846e-07	---	CCL3
p12155	A_33_P3316273	0.958063	1.28631e-05	---	CCL3
p17793	A_33_P3316273	0.968861	3.96152e-06	---	CCL3
p7331	A_33_P3316273	0.992916	1.09269e-08	---	CCL3
p17588	A_33_P3316273	0.952772	2.05562e-05	---	CCL3
p26237	A_21_P0003352	0.956947	1.4269e-05	---	---
p12682	A_21_P0003352	0.999041	3.7006e-12	---	---
p41996_v4	A_21_P0003352	0.967002	4.98481e-06	---	---
p9967	A_21_P0003352	0.971603	2.7492e-06	---	---
p43688_v4	A_21_P0003352	0.955146	1.67735e-05	---	---
p30061	A_21_P0003352	-0.960334	1.03234e-05	---	---
p15933	A_21_P0003352	0.992835	1.14346e-08	---	---
p3155	A_21_P0003352	0.955168	1.67408e-05	---	---
p22762	A_21_P0003352	0.974391	1.82444e-06	---	---
RNA147194|p0298_imsncRNA616	A_21_P0003352	-0.968689	4.04922e-06	---	---
p28287	A_21_P0003352	0.973448	2.10611e-06	---	---
p11733	A_21_P0003352	0.96986	3.48142e-06	---	---
p17712	A_21_P0003352	0.967567	4.65524e-06	---	---
p19372	A_21_P0003352	0.954452	1.78197e-05	---	---
p4971	A_21_P0003352	0.984106	2.73889e-07	---	---
p37036_v4	A_24_P263703	0.974786	1.71539e-06	---	PP12708
p39246_v4	A_24_P263703	-0.969441	3.67725e-06	---	PP12708
p994	A_24_P263703	-0.950811	2.41323e-05	---	PP12708
p25493	A_24_P263703	-0.964345	6.77286e-06	---	PP12708
p36675_v4	A_33_P3276364	0.955917	1.56641e-05	---	HSD17B7
p17408	A_33_P3276364	0.975914	1.43039e-06	---	HSD17B7
p17770	A_33_P3276364	0.962996	7.84399e-06	---	HSD17B7
p39447_v4	A_33_P3276364	-0.966773	5.12322e-06	---	HSD17B7
p1998	A_33_P3276364	0.950205	2.53233e-05	---	HSD17B7
RNA147528|p0632_imsncRNA369	A_33_P3276364	-0.950829	2.40968e-05	---	HSD17B7
RNA147349|p0453_imsncRNA847	A_33_P3276364	0.967552	4.66351e-06	---	HSD17B7
RNA147428|p0532_imsncRNA134	A_33_P3276364	0.953695	1.9017e-05	---	HSD17B7
p30011	A_33_P3276364	-0.960214	1.04471e-05	---	HSD17B7
p6620	A_33_P3276364	-0.9615	9.1755e-06	---	HSD17B7
p23381	A_33_P3276364	-0.953525	1.92943e-05	---	HSD17B7
p5542	A_33_P3276364	-0.982751	3.79303e-07	---	HSD17B7
p994	A_33_P3276364	0.959657	1.1037e-05	---	HSD17B7
p5482	A_33_P3276364	0.953147	1.99207e-05	---	HSD17B7
p35813_v4	A_33_P3276364	-0.972049	2.58182e-06	---	HSD17B7
RNA147043|p0147_imsncRNA235	A_33_P3276364	0.978425	9.23566e-07	---	HSD17B7
p37414_v4	A_33_P3276364	0.962453	8.30969e-06	---	HSD17B7
p25197	A_33_P3276364	0.960132	1.05325e-05	---	HSD17B7
p20911	A_33_P3276364	0.97482	1.70618e-06	---	HSD17B7
p8304	A_33_P3276364	-0.976808	1.23075e-06	---	HSD17B7
RNA95005|RNS_87_196	A_33_P3276364	0.964026	7.01536e-06	---	HSD17B7
p23380	A_33_P3276364	-0.982574	3.95081e-07	---	HSD17B7
p12000	A_33_P3276364	0.95694	1.42777e-05	---	HSD17B7
p28847	A_33_P3276364	-0.957951	1.29992e-05	---	HSD17B7
p20608	A_33_P3276364	0.966658	5.19333e-06	---	HSD17B7
p778	A_33_P3276364	-0.95106	2.36535e-05	---	HSD17B7
p28443	A_33_P3276364	0.954367	1.79524e-05	---	HSD17B7
p7054	A_24_P74508	-0.98177	4.72735e-07	---	SLC25A18
p9706	A_24_P74508	0.959607	1.10913e-05	---	SLC25A18
p27874	A_24_P74508	0.97349	2.09285e-06	---	SLC25A18
p25705	A_24_P74508	0.961243	9.41985e-06	---	SLC25A18
p29975	A_24_P74508	0.952511	2.10088e-05	---	SLC25A18
p24702	A_24_P74508	0.955793	1.58386e-05	---	SLC25A18
p36120_v4	A_24_P74508	0.970404	3.23884e-06	---	SLC25A18
p4688	A_24_P74508	0.956897	1.43339e-05	---	SLC25A18
p22344	A_24_P74508	0.955215	1.66717e-05	---	SLC25A18
p38202_v4	A_24_P74508	0.953369	1.95508e-05	---	SLC25A18
p22961	A_24_P74508	0.9513	2.31994e-05	---	SLC25A18
p3618	A_24_P74508	0.965881	5.68948e-06	---	SLC25A18
p3791	A_24_P74508	0.962478	8.28772e-06	---	SLC25A18
p7888	A_24_P74508	0.968679	4.05438e-06	---	SLC25A18
p22866	A_24_P74508	0.972229	2.51642e-06	---	SLC25A18
p40282_v4	A_24_P74508	0.953135	1.99406e-05	---	SLC25A18
p23241	A_24_P74508	0.961182	9.47828e-06	---	SLC25A18
p38296_v4	A_24_P74508	-0.962813	7.99892e-06	---	SLC25A18
p25710	A_23_P30950	0.956214	1.52516e-05	---	SLC26A8
p13393	A_21_P0000121	0.966565	5.25098e-06	---	C19orf81
RNA147646|p0750_imsncRNA532	A_21_P0000121	0.957703	1.33049e-05	---	C19orf81
p4031	A_21_P0000121	0.968393	4.20295e-06	---	C19orf81
p4690	A_21_P0000121	0.951278	2.32419e-05	---	C19orf81
p22066	A_21_P0000121	0.978605	8.9333e-07	---	C19orf81
p39072_v4	A_21_P0000121	0.965175	6.16975e-06	---	C19orf81
p3352	A_21_P0000121	0.977829	1.02923e-06	---	C19orf81
RNA147638|p0742_imsncRNA520	A_21_P0000121	0.97106	2.96352e-06	---	C19orf81
p27480	A_21_P0000121	0.977242	1.14184e-06	---	C19orf81
p22511	A_21_P0000121	0.977184	1.15346e-06	---	C19orf81
p5914	A_21_P0000121	0.96843	4.18355e-06	---	C19orf81
p29593	A_21_P0000121	0.969449	3.67326e-06	---	C19orf81
p6851	A_21_P0000121	0.970595	3.15682e-06	---	C19orf81
p18452	A_21_P0000121	0.953797	1.88532e-05	---	C19orf81
p27916	A_21_P0000121	0.964287	6.81611e-06	---	C19orf81
p27854	A_21_P0000121	0.981218	5.32242e-07	---	C19orf81
p36824_v4	A_21_P0000121	0.976896	1.21232e-06	---	C19orf81
p22671	A_21_P0000121	0.953784	1.88739e-05	---	C19orf81
p19454	A_21_P0000121	0.963661	7.30156e-06	---	C19orf81
p8537	A_21_P0000121	0.958838	1.19499e-05	---	C19orf81
p28088	A_21_P0000121	0.967553	4.66274e-06	---	C19orf81
p28105	A_21_P0000121	0.956723	1.45641e-05	---	C19orf81
p12021	A_21_P0000121	0.969112	3.83647e-06	---	C19orf81
p6920	A_21_P0000121	0.980169	6.60659e-07	---	C19orf81
p1333	A_21_P0000121	0.977197	1.15081e-06	---	C19orf81
p35727_v4	A_21_P0000121	0.985062	2.13966e-07	---	C19orf81
p26872	A_21_P0000121	0.960192	1.04708e-05	---	C19orf81
p24439	A_21_P0000121	0.97132	2.85944e-06	---	C19orf81
p9619	A_21_P0000121	0.960272	1.03876e-05	---	C19orf81
p4010	A_21_P0000121	0.957418	1.36617e-05	---	C19orf81
p3671	A_21_P0000121	0.984658	2.37928e-07	---	C19orf81
p38483_v4	A_21_P0000121	0.95272	2.06455e-05	---	C19orf81
p5505	A_21_P0000121	0.990509	3.50972e-08	---	C19orf81
p41254_v4	A_21_P0000121	0.983437	3.22752e-07	---	C19orf81
p23057	A_21_P0000121	0.976001	1.41e-06	---	C19orf81
p29746	A_21_P0000121	0.950698	2.4351e-05	---	C19orf81
p19440	A_21_P0000121	0.980235	6.51936e-07	---	C19orf81
p23258	A_21_P0000121	0.978048	9.89439e-07	---	C19orf81
p15124	A_21_P0000121	0.988114	8.60729e-08	---	C19orf81
p25300	A_21_P0000121	0.976992	1.19258e-06	---	C19orf81
p9056	A_21_P0000121	0.958018	1.29176e-05	---	C19orf81
p1176	A_21_P0000121	0.968262	4.27242e-06	---	C19orf81
p37646_v4	A_21_P0000121	0.957464	1.36038e-05	---	C19orf81
p27929	A_21_P0000121	0.973393	2.12328e-06	---	C19orf81
p42211_v4	A_21_P0000121	0.972239	2.51281e-06	---	C19orf81
p20717	A_21_P0000121	0.952669	2.07344e-05	---	C19orf81
p24559	A_21_P0000121	0.987192	1.15918e-07	---	C19orf81
p3785	A_21_P0000121	0.95352	1.93024e-05	---	C19orf81
p21649	A_21_P0000121	0.959703	1.09879e-05	---	C19orf81
p34373_v4	A_21_P0000121	0.976587	1.27813e-06	---	C19orf81
p38132_v4	A_21_P0000121	0.956413	1.49804e-05	---	C19orf81
p10490	A_21_P0000121	0.983856	2.91465e-07	---	C19orf81
p27169	A_21_P0000121	0.952356	2.12792e-05	---	C19orf81
p18378	A_21_P0000121	0.961987	8.7247e-06	---	C19orf81
p11836	A_21_P0000121	0.953305	1.96568e-05	---	C19orf81
p5319	A_21_P0000121	0.959841	1.08402e-05	---	C19orf81
p39892_v4	A_21_P0000121	0.9552	1.66932e-05	---	C19orf81
p12244	A_21_P0000121	0.975269	1.58843e-06	---	C19orf81
p41743_v4	A_21_P0000121	0.968913	3.93556e-06	---	C19orf81
p44340_v4	A_21_P0000121	0.953728	1.89648e-05	---	C19orf81
p1525	A_21_P0000121	0.973282	2.15877e-06	---	C19orf81
p8650	A_21_P0000121	0.993645	7.08212e-09	---	C19orf81
p35653_v4	A_21_P0000121	0.976499	1.2972e-06	---	C19orf81
p1279	A_21_P0000121	0.971884	2.64276e-06	---	C19orf81
p14648	A_21_P0000121	0.984523	2.46383e-07	---	C19orf81
p34115_v4	A_21_P0000121	0.953753	1.89235e-05	---	C19orf81
p24438	A_21_P0000121	0.952074	2.17803e-05	---	C19orf81
RNA33673|snoRNA_scaRNA_269_77	A_21_P0000121	0.968278	4.26383e-06	---	C19orf81
p14038	A_21_P0000121	0.977892	1.01773e-06	---	C19orf81
p17811	A_21_P0000121	0.96834	4.23106e-06	---	C19orf81
p28228	A_21_P0000121	0.976095	1.38799e-06	---	C19orf81
p19607	A_21_P0000121	0.954174	1.82528e-05	---	C19orf81
p11064	A_21_P0000121	0.958584	1.22437e-05	---	C19orf81
p18148	A_21_P0000121	0.966558	5.25567e-06	---	C19orf81
p38531_v4	A_21_P0000121	0.98428	2.62196e-07	---	C19orf81
p18610	A_21_P0000121	0.950113	2.55094e-05	---	C19orf81
p20972	A_21_P0000121	0.979536	7.48588e-07	---	C19orf81
p19584	A_21_P0000121	0.971822	2.666e-06	---	C19orf81
p11981	A_21_P0000121	0.970089	3.37766e-06	---	C19orf81
p4434	A_21_P0000121	0.981006	5.56575e-07	---	C19orf81
p5763	A_21_P0000121	0.965866	5.69943e-06	---	C19orf81
p28998	A_21_P0000121	0.985293	2.01079e-07	---	C19orf81
p3863	A_21_P0000121	0.952604	2.08461e-05	---	C19orf81
p28526	A_21_P0000121	0.95328	1.96979e-05	---	C19orf81
p39500_v4	A_21_P0000121	0.982604	3.92379e-07	---	C19orf81
p28175	A_21_P0000121	0.988042	8.81808e-08	---	C19orf81
p24429	A_21_P0000121	0.963827	7.17024e-06	---	C19orf81
p34236_v4	A_21_P0000121	0.962893	7.93106e-06	---	C19orf81
p2088	A_21_P0000121	0.961918	8.78719e-06	---	C19orf81
p19691	A_21_P0000121	0.971499	2.78916e-06	---	C19orf81
p15338	A_21_P0000121	0.977328	1.12483e-06	---	C19orf81
p36866_v4	A_21_P0000121	0.954422	1.78675e-05	---	C19orf81
p30325	A_21_P0000121	0.953224	1.97918e-05	---	C19orf81
p27047	A_21_P0000121	0.955307	1.65373e-05	---	C19orf81
p17612	A_21_P0000121	0.99231	1.51589e-08	---	C19orf81
p25501	A_21_P0000121	0.982045	4.44961e-07	---	C19orf81
p901	A_21_P0000121	0.974318	1.84525e-06	---	C19orf81
p29417	A_21_P0000121	0.975564	1.51472e-06	---	C19orf81
RNA147491|p0595_imsncRNA303	A_21_P0000121	0.957123	1.40396e-05	---	C19orf81
p44363_v4	A_21_P0000121	0.975032	1.64995e-06	---	C19orf81
p39511_v4	A_21_P0000121	0.960978	9.67708e-06	---	C19orf81
p7527	A_21_P0000121	0.966145	5.517e-06	---	C19orf81
p19300	A_21_P0000121	0.962013	8.70147e-06	---	C19orf81
p36625_v4	A_21_P0000121	0.977752	1.04356e-06	---	C19orf81
p14242	A_21_P0000121	0.972489	2.42432e-06	---	C19orf81
p5901	A_21_P0000121	0.959903	1.07738e-05	---	C19orf81
p35548_v4	A_21_P0000121	0.962612	8.17106e-06	---	C19orf81
p113	A_21_P0000121	0.973625	2.05086e-06	---	C19orf81
p7989	A_21_P0000121	0.965421	5.99944e-06	---	C19orf81
p13058	A_21_P0000121	0.955846	1.57637e-05	---	C19orf81
p5498	A_21_P0000121	0.979823	7.07735e-07	---	C19orf81
p5759	A_21_P0000121	0.983719	3.0142e-07	---	C19orf81
p6737	A_21_P0000121	0.958627	1.21929e-05	---	C19orf81
p40668_v4	A_21_P0000121	0.975669	1.48891e-06	---	C19orf81
p10118	A_21_P0000121	0.957325	1.37805e-05	---	C19orf81
p19507	A_21_P0000121	0.988518	7.50052e-08	---	C19orf81
p7562	A_21_P0000121	0.964799	6.43752e-06	---	C19orf81
p23311	A_21_P0000121	0.982555	3.96735e-07	---	C19orf81
p12380	A_21_P0000121	0.961546	9.13207e-06	---	C19orf81
p11885	A_21_P0000121	0.952651	2.07652e-05	---	C19orf81
p24183	A_21_P0000121	0.962928	7.90187e-06	---	C19orf81
p28909	A_21_P0000121	0.980133	6.65386e-07	---	C19orf81
p20271	A_21_P0000121	0.964757	6.4681e-06	---	C19orf81
p19765	A_21_P0000121	0.956009	1.55352e-05	---	C19orf81
p16483	A_21_P0000121	0.951297	2.32046e-05	---	C19orf81
p10269	A_21_P0000121	0.975356	1.56649e-06	---	C19orf81
p7560	A_21_P0000121	0.989612	5.03048e-08	---	C19orf81
p5634	A_21_P0000121	0.962243	8.49461e-06	---	C19orf81
p18847	A_21_P0000121	0.976975	1.19593e-06	---	C19orf81
p20018	A_21_P0000121	0.954157	1.82798e-05	---	C19orf81
p27199	A_21_P0000121	0.959833	1.08489e-05	---	C19orf81
p33367	A_21_P0000121	0.953317	1.96367e-05	---	C19orf81
p40529_v4	A_21_P0000121	0.967267	4.82816e-06	---	C19orf81
p42718_v4	A_21_P0000121	0.959161	1.15838e-05	---	C19orf81
p18093	A_21_P0000121	0.955516	1.62336e-05	---	C19orf81
p2167	A_21_P0000121	0.980015	6.81243e-07	---	C19orf81
p20172	A_21_P0000121	0.968948	3.91791e-06	---	C19orf81
p3999	A_21_P0000121	0.973615	2.05405e-06	---	C19orf81
p9979	A_21_P0000121	0.971998	2.60061e-06	---	C19orf81
RNA147814|p0918_imsncRNA744	A_21_P0000121	0.980382	6.32907e-07	---	C19orf81
p18382	A_21_P0000121	0.96456	6.61254e-06	---	C19orf81
p19865	A_21_P0000121	0.98177	4.72758e-07	---	C19orf81
p9588	A_21_P0000121	0.950318	2.50975e-05	---	C19orf81
p26507	A_21_P0000121	0.97029	3.2888e-06	---	C19orf81
p24031	A_21_P0000121	0.972866	2.29509e-06	---	C19orf81
p24826	A_21_P0000121	0.969188	3.79948e-06	---	C19orf81
p214	A_21_P0000121	0.985261	2.02847e-07	---	C19orf81
p9544	A_21_P0000121	0.968999	3.8923e-06	---	C19orf81
p25137	A_21_P0000121	0.977427	1.10545e-06	---	C19orf81
p8458	A_21_P0000121	0.982228	4.27182e-07	---	C19orf81
p13886	A_21_P0000121	0.965917	5.66566e-06	---	C19orf81
p705	A_21_P0000121	0.954222	1.81775e-05	---	C19orf81
p9769	A_33_P3704280	-0.955566	1.61613e-05	---	SAP30L-AS1
p17268	A_33_P3704280	0.977899	1.01646e-06	---	SAP30L-AS1
p17770	A_33_P3704280	0.981047	5.51749e-07	---	SAP30L-AS1
p18311	A_33_P3704280	0.981058	5.50508e-07	---	SAP30L-AS1
p1998	A_33_P3704280	0.970404	3.23897e-06	---	SAP30L-AS1
p22845	A_33_P3704280	-0.966768	5.12574e-06	---	SAP30L-AS1
p13164	A_33_P3704280	0.954131	1.83211e-05	---	SAP30L-AS1
p17006	A_33_P3704280	-0.981827	4.6682e-07	---	SAP30L-AS1
p25196	A_33_P3704280	-0.951297	2.32052e-05	---	SAP30L-AS1
p6082	A_33_P3704280	0.951864	2.2159e-05	---	SAP30L-AS1
p22968	A_33_P3704280	0.976382	1.32309e-06	---	SAP30L-AS1
RNA147349|p0453_imsncRNA847	A_33_P3704280	0.960151	1.05135e-05	---	SAP30L-AS1
RNA147428|p0532_imsncRNA134	A_33_P3704280	0.97118	2.91525e-06	---	SAP30L-AS1
p195	A_33_P3704280	0.953456	1.94082e-05	---	SAP30L-AS1
p5542	A_33_P3704280	-0.953867	1.87407e-05	---	SAP30L-AS1
p24754	A_33_P3704280	0.951677	2.25003e-05	---	SAP30L-AS1
p13192	A_33_P3704280	-0.958892	1.18881e-05	---	SAP30L-AS1
p21907	A_33_P3704280	0.958671	1.21416e-05	---	SAP30L-AS1
p146	A_33_P3704280	0.954588	1.76108e-05	---	SAP30L-AS1
p27848	A_33_P3704280	0.982119	4.37756e-07	---	SAP30L-AS1
p1709	A_33_P3704280	0.97222	2.51972e-06	---	SAP30L-AS1
p23644	A_33_P3704280	0.950764	2.42225e-05	---	SAP30L-AS1
p38737_v4	A_33_P3704280	-0.970844	3.05201e-06	---	SAP30L-AS1
p106	A_33_P3704280	0.976689	1.25614e-06	---	SAP30L-AS1
p15859	A_33_P3704280	0.978096	9.80795e-07	---	SAP30L-AS1
p24815	A_33_P3704280	-0.96588	5.6898e-06	---	SAP30L-AS1
p36362_v4	A_33_P3704280	0.953215	1.98072e-05	---	SAP30L-AS1
p39877_v4	A_33_P3704280	0.960209	1.04525e-05	---	SAP30L-AS1
p39569_v4	A_33_P3704280	0.975207	1.60435e-06	---	SAP30L-AS1
p16388	A_33_P3704280	-0.956003	1.55435e-05	---	SAP30L-AS1
p39777_v4	A_33_P3704280	0.967578	4.6488e-06	---	SAP30L-AS1
p21265	A_33_P3704280	0.973166	2.19621e-06	---	SAP30L-AS1
p2166	A_33_P3704280	-0.955793	1.58389e-05	---	SAP30L-AS1
p28287	A_33_P3704280	0.955974	1.55838e-05	---	SAP30L-AS1
p12000	A_33_P3704280	0.961355	9.3127e-06	---	SAP30L-AS1
p40941_v4	A_33_P3704280	-0.962774	8.03222e-06	---	SAP30L-AS1
p20421	A_33_P3704280	0.960508	1.01454e-05	---	SAP30L-AS1
p17712	A_33_P3704280	0.956914	1.43116e-05	---	SAP30L-AS1
p4145	A_33_P3704280	0.95957	1.11318e-05	---	SAP30L-AS1
p6622	A_33_P3704280	-0.963653	7.3079e-06	---	SAP30L-AS1
p17367	A_33_P3704280	0.984065	2.76736e-07	---	SAP30L-AS1
p43044_v4	A_33_P3704280	0.967724	4.56658e-06	---	SAP30L-AS1
p38614_v4	A_33_P3704280	0.958456	1.2394e-05	---	SAP30L-AS1
p28443	A_33_P3704280	0.962586	8.19409e-06	---	SAP30L-AS1
p4031	A_24_P209047	0.969637	3.58454e-06	---	IL5
p22066	A_24_P209047	0.960305	1.03538e-05	---	IL5
RNA147413|p0517_imsncRNA101	A_24_P209047	0.963358	7.54493e-06	---	IL5
p3352	A_24_P209047	0.971969	2.61118e-06	---	IL5
p27480	A_24_P209047	0.971322	2.8587e-06	---	IL5
p5914	A_24_P209047	0.959915	1.07616e-05	---	IL5
p29593	A_24_P209047	0.966119	5.53383e-06	---	IL5
p6851	A_24_P209047	0.965813	5.73438e-06	---	IL5
p3756	A_24_P209047	0.950089	2.55566e-05	---	IL5
p27854	A_24_P209047	0.969281	3.7541e-06	---	IL5
p1030	A_24_P209047	0.96695	5.01587e-06	---	IL5
p22336	A_24_P209047	0.966789	5.11333e-06	---	IL5
p29605	A_24_P209047	0.952842	2.04363e-05	---	IL5
p8537	A_24_P209047	0.968123	4.34692e-06	---	IL5
p28105	A_24_P209047	0.960723	9.9289e-06	---	IL5
p6920	A_24_P209047	0.959807	1.08761e-05	---	IL5
p35727_v4	A_24_P209047	0.950967	2.38313e-05	---	IL5
p17746	A_24_P209047	0.955823	1.57964e-05	---	IL5
p26872	A_24_P209047	0.96936	3.71577e-06	---	IL5
p9619	A_24_P209047	0.971111	2.94273e-06	---	IL5
p3671	A_24_P209047	0.976983	1.19435e-06	---	IL5
p5505	A_24_P209047	0.953497	1.93394e-05	---	IL5
p41254_v4	A_24_P209047	0.967038	4.96326e-06	---	IL5
p15099	A_24_P209047	0.953806	1.88377e-05	---	IL5
p23258	A_24_P209047	0.971896	2.63828e-06	---	IL5
p15124	A_24_P209047	0.970645	3.13578e-06	---	IL5
p25300	A_24_P209047	0.980345	6.37624e-07	---	IL5
p37646_v4	A_24_P209047	0.96191	8.79504e-06	---	IL5
p24559	A_24_P209047	0.967217	4.85694e-06	---	IL5
p3785	A_24_P209047	0.960596	1.00571e-05	---	IL5
p21649	A_24_P209047	0.96419	6.88975e-06	---	IL5
p34373_v4	A_24_P209047	0.97051	3.19335e-06	---	IL5
p10490	A_24_P209047	0.978957	8.3631e-07	---	IL5
p27169	A_24_P209047	0.963479	7.44725e-06	---	IL5
p22630	A_24_P209047	0.950091	2.55539e-05	---	IL5
p18378	A_24_P209047	0.974768	1.72022e-06	---	IL5
p39892_v4	A_24_P209047	0.96923	3.77907e-06	---	IL5
p12244	A_24_P209047	0.958413	1.24441e-05	---	IL5
p41743_v4	A_24_P209047	0.981038	5.5283e-07	---	IL5
p1525	A_24_P209047	0.954381	1.79303e-05	---	IL5
p8650	A_24_P209047	0.968798	3.99351e-06	---	IL5
p10676	A_24_P209047	0.962456	8.30697e-06	---	IL5
p1279	A_24_P209047	0.99339	8.2866e-09	---	IL5
p24438	A_24_P209047	0.950576	2.45889e-05	---	IL5
p37029_v4	A_24_P209047	0.972714	2.34666e-06	---	IL5
RNA33673|snoRNA_scaRNA_269_77	A_24_P209047	0.9713	2.86742e-06	---	IL5
p34450_v4	A_24_P209047	0.955652	1.60384e-05	---	IL5
p14038	A_24_P209047	0.98286	3.69843e-07	---	IL5
p16958	A_24_P209047	0.95844	1.24129e-05	---	IL5
p17811	A_24_P209047	0.987967	9.03917e-08	---	IL5
p28228	A_24_P209047	0.954995	1.69966e-05	---	IL5
p20440	A_24_P209047	0.965341	6.05432e-06	---	IL5
p41403_v4	A_24_P209047	0.971512	2.7842e-06	---	IL5
p23949	A_24_P209047	0.967359	4.77459e-06	---	IL5
p11064	A_24_P209047	0.969694	3.55805e-06	---	IL5
p38531_v4	A_24_P209047	0.990441	3.61064e-08	---	IL5
p20972	A_24_P209047	0.954084	1.83958e-05	---	IL5
p6969	A_24_P209047	0.95218	2.15908e-05	---	IL5
p19584	A_24_P209047	0.970544	3.17869e-06	---	IL5
p4434	A_24_P209047	0.960399	1.02567e-05	---	IL5
p5763	A_24_P209047	0.975795	1.45851e-06	---	IL5
p17851	A_24_P209047	0.960442	1.02129e-05	---	IL5
p28526	A_24_P209047	0.955384	1.64249e-05	---	IL5
p39500_v4	A_24_P209047	0.955797	1.58329e-05	---	IL5
p37259_v4	A_24_P209047	0.951583	2.26723e-05	---	IL5
p24429	A_24_P209047	0.975754	1.46845e-06	---	IL5
p19691	A_24_P209047	0.986502	1.42876e-07	---	IL5
p36866_v4	A_24_P209047	0.955229	1.66516e-05	---	IL5
p17612	A_24_P209047	0.957108	1.40588e-05	---	IL5
p25501	A_24_P209047	0.980434	6.26305e-07	---	IL5
RNA147491|p0595_imsncRNA303	A_24_P209047	0.963559	7.38242e-06	---	IL5
p29634	A_24_P209047	0.955889	1.57026e-05	---	IL5
p1323	A_24_P209047	0.963195	7.67885e-06	---	IL5
p12414	A_24_P209047	0.960122	1.05435e-05	---	IL5
p44363_v4	A_24_P209047	0.981572	4.93457e-07	---	IL5
p26612	A_24_P209047	0.960466	1.01885e-05	---	IL5
p7527	A_24_P209047	0.958005	1.29337e-05	---	IL5
p19300	A_24_P209047	0.985086	2.12589e-07	---	IL5
p36625_v4	A_24_P209047	0.970961	3.00404e-06	---	IL5
p39971_v4	A_24_P209047	0.964422	6.71465e-06	---	IL5
p11825	A_24_P209047	0.97988	6.99732e-07	---	IL5
p15934	A_24_P209047	0.97666	1.26223e-06	---	IL5
p5901	A_24_P209047	0.983332	3.30971e-07	---	IL5
p16994	A_24_P209047	0.968079	4.37086e-06	---	IL5
p113	A_24_P209047	0.969103	3.84085e-06	---	IL5
p39655_v4	A_24_P209047	0.951098	2.3581e-05	---	IL5
p20752	A_24_P209047	0.953519	1.93043e-05	---	IL5
p10063	A_24_P209047	0.955964	1.55986e-05	---	IL5
p7989	A_24_P209047	0.954341	1.79929e-05	---	IL5
p13098	A_24_P209047	0.971547	2.77071e-06	---	IL5
p24882	A_24_P209047	0.955248	1.66237e-05	---	IL5
p27219	A_24_P209047	0.958345	1.25245e-05	---	IL5
p5498	A_24_P209047	0.960746	9.90654e-06	---	IL5
p5759	A_24_P209047	0.9763	1.34148e-06	---	IL5
p15667	A_24_P209047	0.961622	9.06047e-06	---	IL5
p925	A_24_P209047	0.965459	5.97299e-06	---	IL5
p25804	A_24_P209047	0.954036	1.84707e-05	---	IL5
p40668_v4	A_24_P209047	0.971821	2.66647e-06	---	IL5
p10118	A_24_P209047	0.966425	5.33866e-06	---	IL5
p19507	A_24_P209047	0.956567	1.47721e-05	---	IL5
p7562	A_24_P209047	0.971352	2.84662e-06	---	IL5
p23311	A_24_P209047	0.972672	2.36113e-06	---	IL5
p12380	A_24_P209047	0.950878	2.40012e-05	---	IL5
p24183	A_24_P209047	0.958871	1.19112e-05	---	IL5
[truncated: 15,130 more rows]
